# Supplementary material for: Robustly interrogating machine learning-based scoring functions: what are they learning?
Source: Bioinformatics. 2025 Jan 28;41(2):btaf040. doi: 10.1093/bioinformatics/btaf040 (PMC11821266; doi:10.1093/bioinformatics/btaf040)
Supplement: btaf040_Supplementary_Data [file btaf040_supplementary_data.zip]

Archive with 2 entries (2 files):
- 2e881_toolboxsf_all_results_metrics.csv
- 5699c_toolboxsf_bioinformatics_supplementary_information_confirmation-2.pdf
