# Supplementary material for: Robustly interrogating machine learning-based scoring functions: what are they learning?
Source: Bioinformatics. 2025 Jan 28;41(2):btaf040. doi: 10.1093/bioinformatics/btaf040 (PMC11821266; doi:10.1093/bioinformatics/btaf040)
Supplement: btaf040_Supplementary_Data [file btaf040_supplementary_data.zip › 2e881_toolboxsf_all_results_metrics.csv]

model	dataset	benchmark	metric	value	lower	upper
BothBias	CASF 2016	Clash 1Å	rmse	1.2488381294271438	1.1440976842742296	1.3544049144694343
BothBias	CASF 2016	Clash 1Å	pearsonr	0.8506874879194201	0.8150342471026097	0.8809391217159602
BothBias	CASF 2016	Clash 1Å	r^2	0.6689565659022843	0.6160681271911748	0.7141138118886632
BothBias	CASF 2016	Clash 2Å	rmse	1.2698540807463	1.164181335243722	1.3750469808408463
BothBias	CASF 2016	Clash 2Å	pearsonr	0.847945875329237	0.8105658970313464	0.8794806964022527
BothBias	CASF 2016	Clash 2Å	r^2	0.6577209513716107	0.605267721665047	0.7027335157709101
BothBias	CASF 2016	Clash 3Å	rmse	1.2904008942630667	1.1850517882320672	1.3956163973077824
BothBias	CASF 2016	Clash 3Å	pearsonr	0.8427115750917341	0.8035687474517325	0.8754546501435004
BothBias	CASF 2016	Clash 3Å	r^2	0.6465548805948325	0.593309652614784	0.6921017671236004
BothBias	CASF 2016	Clash 4Å	rmse	1.3022195825760314	1.1973208193760496	1.4051855736370007
BothBias	CASF 2016	Clash 4Å	pearsonr	0.8424059378828359	0.8029071216366314	0.8746669045707921
BothBias	CASF 2016	Clash 4Å	r^2	0.6400508750241773	0.5869021311902927	0.6848718653815811
BothBias	CASF 2016	Clash 5Å	rmse	1.3307159137506697	1.2256863716655626	1.433959330858463
BothBias	CASF 2016	Clash 5Å	pearsonr	0.8362176962292777	0.7954009545262842	0.8702115796904554
BothBias	CASF 2016	Clash 5Å	r^2	0.6241250533959958	0.5703808916009601	0.6697569501273746
BothBias	CASF 2016	Clash 6Å	rmse	1.3533107013749668	1.2472769316426835	1.4574066596243769
BothBias	CASF 2016	Clash 6Å	pearsonr	0.8266305087491229	0.7827793071160328	0.862786092761481
BothBias	CASF 2016	Clash 6Å	r^2	0.6112524093604597	0.553296331122282	0.6597982341246678
BothBias	CASF 2016	Clash 7Å	rmse	1.3778028325262195	1.2706221531071815	1.4847191796518655
BothBias	CASF 2016	Clash 7Å	pearsonr	0.816742733090355	0.7698350758437702	0.8560536097426267
BothBias	CASF 2016	Clash 7Å	r^2	0.5970540223721269	0.5351351642182075	0.6488476050523492
BothBias	CASF 2016	Clash 8Å	rmse	1.4009658094265085	1.2917292230997304	1.5095971737539948
BothBias	CASF 2016	Clash 8Å	pearsonr	0.8092835787953971	0.7611843336890628	0.8498283944995837
BothBias	CASF 2016	Clash 8Å	r^2	0.5833918600275503	0.5199016673462492	0.6360375688261997
BothBias	CASF 2016	Clash 9Å	rmse	1.424524636878465	1.3142496685574188	1.533505617692405
BothBias	CASF 2016	Clash 9Å	pearsonr	0.8018093002900808	0.7517371767777634	0.8437292929351201
BothBias	CASF 2016	Clash 9Å	r^2	0.5692625747824439	0.5047933026654486	0.6225811885028633
BothBias	CASF 2016	Clash 10Å	rmse	1.4429653137084386	1.3313013890748782	1.5531329104778049
BothBias	CASF 2016	Clash 10Å	pearsonr	0.8002673917148893	0.7502894122631014	0.842017962644293
BothBias	CASF 2016	Clash 10Å	r^2	0.5580384770441253	0.4920927337745591	0.6115217855516173
LigandBias	CASF 2016	Clash 1Å	rmse	1.4887233169234364	1.366423909152147	1.608359649561495
LigandBias	CASF 2016	Clash 1Å	pearsonr	0.7552455727163706	0.6987724176322581	0.8044409807480671
LigandBias	CASF 2016	Clash 1Å	r^2	0.529563880086996	0.4593681482233819	0.5900342607481558
LigandBias	CASF 2016	Clash 2Å	rmse	1.4887233169234364	1.3664239091521473	1.608359649561495
LigandBias	CASF 2016	Clash 2Å	pearsonr	0.7552455727163706	0.6987724176322581	0.8044409807480672
LigandBias	CASF 2016	Clash 2Å	r^2	0.529563880086996	0.4593681482233819	0.5900342607481558
LigandBias	CASF 2016	Clash 3Å	rmse	1.4887233169234364	1.366423909152147	1.608359649561495
LigandBias	CASF 2016	Clash 3Å	pearsonr	0.7552455727163707	0.6987724176322582	0.804440980748067
LigandBias	CASF 2016	Clash 3Å	r^2	0.529563880086996	0.4593681482233819	0.5900342607481558
LigandBias	CASF 2016	Clash 4Å	rmse	1.4887233169234364	1.3664239091521473	1.608359649561495
LigandBias	CASF 2016	Clash 4Å	pearsonr	0.7552455727163707	0.6987724176322582	0.8044409807480671
LigandBias	CASF 2016	Clash 4Å	r^2	0.529563880086996	0.4593681482233819	0.590034260748156
LigandBias	CASF 2016	Clash 5Å	rmse	1.4887233169234364	1.3664239091521475	1.6083596495614951
LigandBias	CASF 2016	Clash 5Å	pearsonr	0.7552455727163706	0.6987724176322581	0.8044409807480669
LigandBias	CASF 2016	Clash 5Å	r^2	0.529563880086996	0.4593681482233819	0.5900342607481558
LigandBias	CASF 2016	Clash 6Å	rmse	1.4887233169234364	1.3664239091521473	1.608359649561495
LigandBias	CASF 2016	Clash 6Å	pearsonr	0.7552455727163707	0.6987724176322582	0.8044409807480669
LigandBias	CASF 2016	Clash 6Å	r^2	0.529563880086996	0.4593681482233819	0.5900342607481558
LigandBias	CASF 2016	Clash 7Å	rmse	1.4887233169234364	1.366423909152147	1.608359649561495
LigandBias	CASF 2016	Clash 7Å	pearsonr	0.7552455727163706	0.6987724176322583	0.804440980748067
LigandBias	CASF 2016	Clash 7Å	r^2	0.529563880086996	0.4593681482233819	0.590034260748156
LigandBias	CASF 2016	Clash 8Å	rmse	1.4887233169234364	1.366423909152147	1.608359649561495
LigandBias	CASF 2016	Clash 8Å	pearsonr	0.7552455727163706	0.6987724176322582	0.804440980748067
LigandBias	CASF 2016	Clash 8Å	r^2	0.529563880086996	0.459368148223382	0.590034260748156
LigandBias	CASF 2016	Clash 9Å	rmse	1.4887233169234366	1.3664239091521473	1.6083596495614951
LigandBias	CASF 2016	Clash 9Å	pearsonr	0.7552455727163706	0.6987724176322581	0.804440980748067
LigandBias	CASF 2016	Clash 9Å	r^2	0.5295638800869957	0.4593681482233818	0.5900342607481557
LigandBias	CASF 2016	Clash 10Å	rmse	1.4887233169234364	1.366423909152147	1.608359649561495
LigandBias	CASF 2016	Clash 10Å	pearsonr	0.7552455727163707	0.6987724176322581	0.804440980748067
LigandBias	CASF 2016	Clash 10Å	r^2	0.529563880086996	0.4593681482233819	0.5900342607481558
ProteinBias	CASF 2016	Clash 1Å	rmse	1.5393214920746747	1.4060494081711392	1.6690141499204103
ProteinBias	CASF 2016	Clash 1Å	pearsonr	0.7165098280709044	0.6527622003942565	0.7734321387851781
ProteinBias	CASF 2016	Clash 1Å	r^2	0.4970424353911995	0.4182069614465755	0.5644879863108118
ProteinBias	CASF 2016	Clash 2Å	rmse	1.6517003292146035	1.516876069940142	1.7865549736474104
ProteinBias	CASF 2016	Clash 2Å	pearsonr	0.6721516076769415	0.6054636743037464	0.7326018188875509
ProteinBias	CASF 2016	Clash 2Å	r^2	0.4209245024243735	0.3483596914180777	0.4840671388745416
ProteinBias	CASF 2016	Clash 3Å	rmse	1.7051769830916266	1.5714865851623114	1.843679076204093
ProteinBias	CASF 2016	Clash 3Å	pearsonr	0.6580195131858124	0.5878162329272358	0.7202135762964427
ProteinBias	CASF 2016	Clash 3Å	r^2	0.3828203441800231	0.3124533289407307	0.4434276963327238
ProteinBias	CASF 2016	Clash 4Å	rmse	1.7463868166577503	1.6088405586154724	1.89210583398828
ProteinBias	CASF 2016	Clash 4Å	pearsonr	0.6437248527357604	0.5695215997726241	0.7108652547095784
ProteinBias	CASF 2016	Clash 4Å	r^2	0.352628513705001	0.2775190790069087	0.4157103951124302
ProteinBias	CASF 2016	Clash 5Å	rmse	1.7978720247292037	1.654959532255666	1.9488786140568712
ProteinBias	CASF 2016	Clash 5Å	pearsonr	0.6269308045287502	0.5496903703675766	0.6969264762725297
ProteinBias	CASF 2016	Clash 5Å	r^2	0.3138955631036165	0.2368967169125349	0.3769386394004837
ProteinBias	CASF 2016	Clash 6Å	rmse	1.8488163166321567	1.702211745600589	2.004525712814236
ProteinBias	CASF 2016	Clash 6Å	pearsonr	0.6023056076671698	0.5218502524129874	0.6757980621883768
ProteinBias	CASF 2016	Clash 6Å	r^2	0.2744619240349859	0.1969872938019911	0.3378840760799643
ProteinBias	CASF 2016	Clash 7Å	rmse	1.8848302625507696	1.737658974552072	2.040890853583176
ProteinBias	CASF 2016	Clash 7Å	pearsonr	0.5878951008115219	0.5051990084775968	0.6636608794427563
ProteinBias	CASF 2016	Clash 7Å	r^2	0.2459204372710346	0.1650600491254203	0.3110701565217526
ProteinBias	CASF 2016	Clash 8Å	rmse	1.918366281618603	1.770425760084528	2.0759195498291807
ProteinBias	CASF 2016	Clash 8Å	pearsonr	0.5743571944992233	0.4885032763419804	0.6527014392346188
ProteinBias	CASF 2016	Clash 8Å	r^2	0.2188476509202139	0.1359707364785084	0.2837732778059315
ProteinBias	CASF 2016	Clash 9Å	rmse	1.9743684477263512	1.822659698731805	2.132523837473706
ProteinBias	CASF 2016	Clash 9Å	pearsonr	0.5239262578705087	0.4293358605452727	0.6124336552205772
ProteinBias	CASF 2016	Clash 9Å	r^2	0.1725741547720792	0.0863895877921753	0.2395835394580313
ProteinBias	CASF 2016	Clash 10Å	rmse	2.0126019973986846	1.8541230990839417	2.175872656620616
ProteinBias	CASF 2016	Clash 10Å	pearsonr	0.5097626445521315	0.4163817003291908	0.5945090900270431
ProteinBias	CASF 2016	Clash 10Å	r^2	0.1402177458654727	0.0507254767748325	0.210376723733461
Smina	CASF 2016	Clash 1Å	rmse	8.310997810237396	7.918295336167815	8.699622364923535
Smina	CASF 2016	Clash 1Å	pearsonr	0.1634139482648871	0.0545599178790007	0.271266078133753
Smina	CASF 2016	Clash 1Å	r^2	-13.661520572136594	-16.408579644368444	-11.586442007248234
Smina	CASF 2016	Clash 2Å	rmse	32.92201585257707	31.50426890540649	34.34105802784287
Smina	CASF 2016	Clash 2Å	pearsonr	-0.1198199981368771	-0.2361745621185221	0.0002068383755666
Smina	CASF 2016	Clash 2Å	r^2	-229.0623320364078	-271.2395783855578	-196.5061739974633
Smina	CASF 2016	Clash 3Å	rmse	74.45026140923451	71.28454028469415	77.68001332464455
Smina	CASF 2016	Clash 3Å	pearsonr	-0.201528459317778	-0.3151990543592085	-0.0844089439377667
Smina	CASF 2016	Clash 3Å	r^2	-1175.535761324188	-1388.2750657586107	-1010.886546967934
Smina	CASF 2016	Clash 4Å	rmse	115.89863793058348	110.89122074007604	120.94858890708664
Smina	CASF 2016	Clash 4Å	pearsonr	-0.2618240585958919	-0.3690804107594263	-0.1491790867679525
Smina	CASF 2016	Clash 4Å	r^2	-2850.2108986527023	-3364.516270633989	-2448.2203623077125
Smina	CASF 2016	Clash 5Å	rmse	141.80021205958292	135.6729062796476	147.9858788606745
Smina	CASF 2016	Clash 5Å	pearsonr	-0.3174567322170032	-0.4145781277060304	-0.2143564094272489
Smina	CASF 2016	Clash 5Å	r^2	-4267.019932256539	-5035.803166085952	-3662.5066282910047
Smina	CASF 2016	Clash 6Å	rmse	151.156619876527	144.72323087667914	157.55110769584718
Smina	CASF 2016	Clash 6Å	pearsonr	-0.3483991173505322	-0.4398243696930728	-0.24821431787499
Smina	CASF 2016	Clash 6Å	r^2	-4848.835653184554	-5732.4669155967695	-4150.698826173447
Smina	CASF 2016	Clash 7Å	rmse	152.00953737688653	145.63783222905548	158.3327868529533
Smina	CASF 2016	Clash 7Å	pearsonr	-0.3428722216235809	-0.4333712406673367	-0.2457217637284645
Smina	CASF 2016	Clash 7Å	r^2	-4911.597880553111	-5832.881901740079	-4212.305738151112
Smina	CASF 2016	Clash 8Å	rmse	153.26558562848084	146.59192237395402	159.98603756691347
Smina	CASF 2016	Clash 8Å	pearsonr	-0.3233427326499939	-0.4150953654667276	-0.2274895228598908
Smina	CASF 2016	Clash 8Å	r^2	-4993.118464168034	-5956.958653172067	-4262.362227789612
Smina	CASF 2016	Clash 9Å	rmse	154.10032265149323	147.06350033320965	161.28093510385756
Smina	CASF 2016	Clash 9Å	pearsonr	-0.3041401075926291	-0.4001117070371991	-0.2034330440226127
Smina	CASF 2016	Clash 9Å	r^2	-5047.66597206497	-6040.305678704532	-4285.120546663146
Smina	CASF 2016	Clash 10Å	rmse	153.84236108083866	146.48654895735555	161.29158642037106
Smina	CASF 2016	Clash 10Å	pearsonr	-0.295287351964918	-0.392335083232896	-0.1929210433054481
Smina	CASF 2016	Clash 10Å	r^2	-5022.709886790449	-6031.187282208424	-4257.467443896755
RFScore	CASF 2016	Clash 1Å	rmse	1.4037593592059032	1.2919346022661633	1.511156355291827
RFScore	CASF 2016	Clash 1Å	pearsonr	0.8094921178075878	0.7661730827582816	0.8468149847245002
RFScore	CASF 2016	Clash 1Å	r^2	0.5817287560406343	0.5270765031626145	0.6291129550593063
RFScore	CASF 2016	Clash 2Å	rmse	1.467313598298993	1.354248694960034	1.5758644655573275
RFScore	CASF 2016	Clash 2Å	pearsonr	0.7802697030337511	0.7324046766307643	0.822328976434802
RFScore	CASF 2016	Clash 2Å	r^2	0.5429975134523052	0.4855927567320299	0.5915077763431794
RFScore	CASF 2016	Clash 3Å	rmse	1.5149146226397965	1.40046432887136	1.6250460324681186
RFScore	CASF 2016	Clash 3Å	pearsonr	0.7573905538599089	0.7086846800342143	0.8010553167032842
RFScore	CASF 2016	Clash 3Å	r^2	0.5128653820621158	0.453572059241801	0.5636385904462652
RFScore	CASF 2016	Clash 4Å	rmse	1.5859152267957002	1.4676700769864124	1.7016503056705576
RFScore	CASF 2016	Clash 4Å	pearsonr	0.7221982064348883	0.668939571412639	0.770015375551658
RFScore	CASF 2016	Clash 4Å	r^2	0.4661335660066162	0.4013153103706954	0.5209249584615014
RFScore	CASF 2016	Clash 5Å	rmse	1.6610796046711644	1.5346210176887825	1.785192378538107
RFScore	CASF 2016	Clash 5Å	pearsonr	0.6823113966734983	0.6210963136270998	0.7370372639759254
RFScore	CASF 2016	Clash 5Å	r^2	0.4143292024114892	0.3407278352962101	0.475674025048624
RFScore	CASF 2016	Clash 6Å	rmse	1.7225316466194271	1.5908506503106483	1.8529581944947948
RFScore	CASF 2016	Clash 6Å	pearsonr	0.647797159863837	0.5825959195983675	0.7072869492878812
RFScore	CASF 2016	Clash 6Å	r^2	0.3701935595138063	0.2872621995445996	0.4396910592398776
RFScore	CASF 2016	Clash 7Å	rmse	1.7688216566413162	1.6326105395774415	1.9047166750661224
RFScore	CASF 2016	Clash 7Å	pearsonr	0.6253839885477563	0.5579266503472393	0.6876346568211255
RFScore	CASF 2016	Clash 7Å	r^2	0.3358888495323615	0.2474067633520015	0.4111032256609319
RFScore	CASF 2016	Clash 8Å	rmse	1.8484507778331032	1.7056480577996391	1.991325299956742
RFScore	CASF 2016	Clash 8Å	pearsonr	0.5812477554715817	0.5094265681032328	0.6479551227524321
RFScore	CASF 2016	Clash 8Å	r^2	0.2747487952577658	0.1755374525104816	0.3587666730556775
RFScore	CASF 2016	Clash 9Å	rmse	1.9049558021300643	1.7576820087214595	2.056504627139814
RFScore	CASF 2016	Clash 9Å	pearsonr	0.5554290781699017	0.4796722997513648	0.6264998743836254
RFScore	CASF 2016	Clash 9Å	r^2	0.2297308824858757	0.1187141365865836	0.3230352478864932
RFScore	CASF 2016	Clash 10Å	rmse	1.9870304130188257	1.8335873611865603	2.143571441771544
RFScore	CASF 2016	Clash 10Å	pearsonr	0.5148875772441106	0.4321550317308647	0.5911813325828522
RFScore	CASF 2016	Clash 10Å	r^2	0.1619272745216973	0.0378031720604982	0.2671560540338326
Pafnucy	CASF 2016	Clash 1Å	rmse	1.5112211634942567	1.3981298137111566	1.6225754216937898
Pafnucy	CASF 2016	Clash 1Å	pearsonr	0.7360300909820362	0.6785266201567725	0.7850798775494655
Pafnucy	CASF 2016	Clash 1Å	r^2	0.5152378174269907	0.444560669776227	0.5732635786746207
Pafnucy	CASF 2016	Clash 2Å	rmse	1.6615147449961627	1.5293688447477145	1.791381253515887
Pafnucy	CASF 2016	Clash 2Å	pearsonr	0.6482852740013899	0.5769705796916427	0.7121228286675276
Pafnucy	CASF 2016	Clash 2Å	r^2	0.4140223148175321	0.3295884443316599	0.4865297252630876
Pafnucy	CASF 2016	Clash 3Å	rmse	1.7306733377969714	1.601592736874213	1.8599495692371872
Pafnucy	CASF 2016	Clash 3Å	pearsonr	0.6095263994960525	0.5364099827845147	0.6740812183135334
Pafnucy	CASF 2016	Clash 3Å	r^2	0.3642258226901598	0.2771199767259825	0.4360034209820832
Pafnucy	CASF 2016	Clash 4Å	rmse	1.7992062765627848	1.6656570023117745	1.934318376819911
Pafnucy	CASF 2016	Clash 4Å	pearsonr	0.565726525767355	0.4874210098030873	0.6365699910894514
Pafnucy	CASF 2016	Clash 4Å	r^2	0.3128768300949128	0.2228662133477685	0.3876738773841363
Pafnucy	CASF 2016	Clash 5Å	rmse	1.849748904713769	1.7082991113126849	1.99051124251558
Pafnucy	CASF 2016	Clash 5Å	pearsonr	0.5310340525629316	0.4467459568634648	0.608768044368208
Pafnucy	CASF 2016	Clash 5Å	r^2	0.2737297811928951	0.1751050116616392	0.357143965457494
Pafnucy	CASF 2016	Clash 6Å	rmse	1.901980447707604	1.753877293627482	2.050036701302658
Pafnucy	CASF 2016	Clash 6Å	pearsonr	0.4956632408942377	0.4077754393292261	0.5784439226626719
Pafnucy	CASF 2016	Clash 6Å	r^2	0.232135173252812	0.1260940237980093	0.3232504910488044
Pafnucy	CASF 2016	Clash 7Å	rmse	1.9413949868194864	1.7815940500871863	2.098118185070318
Pafnucy	CASF 2016	Clash 7Å	pearsonr	0.466115166272133	0.3696737357120663	0.553470027393921
Pafnucy	CASF 2016	Clash 7Å	r^2	0.1999806599166721	0.0867486278461621	0.2982511953446118
Pafnucy	CASF 2016	Clash 8Å	rmse	1.952880541618663	1.796358367036316	2.1070885513877813
Pafnucy	CASF 2016	Clash 8Å	pearsonr	0.4598252041845521	0.3668602166834228	0.5455515324470139
Pafnucy	CASF 2016	Clash 8Å	r^2	0.1904866139058399	0.0741383566514544	0.2896144365785059
Pafnucy	CASF 2016	Clash 9Å	rmse	1.976063627014545	1.8243040564947708	2.126690862790381
Pafnucy	CASF 2016	Clash 9Å	pearsonr	0.4382956385646009	0.3459762136258132	0.5261820579035403
Pafnucy	CASF 2016	Clash 9Å	r^2	0.1711527004295998	0.0597028954792259	0.2688255648993424
Pafnucy	CASF 2016	Clash 10Å	rmse	2.052325333445141	1.8890673500034845	2.2133825606643347
Pafnucy	CASF 2016	Clash 10Å	pearsonr	0.3864006968950979	0.2850523385791278	0.4822023582385535
Pafnucy	CASF 2016	Clash 10Å	r^2	0.1059432418640351	-0.0172372960008255	0.2152094644894109
PointVS	CASF 2016	Clash 1Å	rmse	1.7622196549467668	1.621091262793295	1.9028736277164016
PointVS	CASF 2016	Clash 1Å	pearsonr	0.6318547061935454	0.5641790846575983	0.6959306114956426
PointVS	CASF 2016	Clash 1Å	r^2	0.3408370935517126	0.2642169165454415	0.406357339603241
PointVS	CASF 2016	Clash 2Å	rmse	2.516526937680218	2.272803436149655	2.7729767982515643
PointVS	CASF 2016	Clash 2Å	pearsonr	0.1721188612281677	0.068259584022974	0.2793079363569616
PointVS	CASF 2016	Clash 2Å	r^2	-0.3442370010375331	-0.6240167781879561	-0.1299437800121738
PointVS	CASF 2016	Clash 3Å	rmse	4.616732196634173	4.129625765033225	5.118217388191555
PointVS	CASF 2016	Clash 3Å	pearsonr	-0.0041876761663001	-0.1117928312618225	0.1061030476420182
PointVS	CASF 2016	Clash 3Å	r^2	-3.5242025952347023	-4.820466409595385	-2.5345508380022626
PointVS	CASF 2016	Clash 4Å	rmse	5.921043743042062	5.426551452491964	6.407875112934964
PointVS	CASF 2016	Clash 4Å	pearsonr	0.1049570437228435	-0.0270963641332767	0.2299829869864414
PointVS	CASF 2016	Clash 4Å	r^2	-6.441649609805223	-8.131342927151039	-5.071944931963153
PointVS	CASF 2016	Clash 5Å	rmse	8.206152610277114	7.331166837281211	9.058058564982332
PointVS	CASF 2016	Clash 5Å	pearsonr	0.2138977693492185	0.0844304196885289	0.3281178055764543
PointVS	CASF 2016	Clash 5Å	r^2	-13.293936779382214	-16.992131794514687	-10.17778159244958
PointVS	CASF 2016	Clash 6Å	rmse	8.588109235571313	7.6109142012489155	9.548928029519722
PointVS	CASF 2016	Clash 6Å	pearsonr	0.2377391564767825	0.117642487224278	0.3492085282988586
PointVS	CASF 2016	Clash 6Å	r^2	-14.65553083284384	-18.914829361803765	-11.1090225274644
PointVS	CASF 2016	Clash 7Å	rmse	8.882199174102158	7.906120126347026	9.8553770903041
PointVS	CASF 2016	Clash 7Å	pearsonr	0.1897123270190288	0.070450010808209	0.301339797026965
PointVS	CASF 2016	Clash 7Å	r^2	-15.7461005064183	-20.48512288359756	-11.986684173568833
PointVS	CASF 2016	Clash 8Å	rmse	9.446548680440376	8.223422575617528	10.646397247446709
PointVS	CASF 2016	Clash 8Å	pearsonr	0.2430000378464714	0.1170365274164765	0.3542466722147399
PointVS	CASF 2016	Clash 8Å	r^2	-17.941702540970315	-23.55387111404182	-13.234440849260706
PointVS	CASF 2016	Clash 9Å	rmse	10.024000622891007	8.544485992159304	11.680381893863844
PointVS	CASF 2016	Clash 9Å	pearsonr	0.2490872023606941	0.1257819355461064	0.3612535907314311
PointVS	CASF 2016	Clash 9Å	r^2	-20.32823161147728	-28.31346702895081	-14.491051975929418
PointVS	CASF 2016	Clash 10Å	rmse	11.325151249212697	9.663507366308664	13.042677848574767
PointVS	CASF 2016	Clash 10Å	pearsonr	0.2332470669664219	0.1150871633128313	0.3431779809140327
PointVS	CASF 2016	Clash 10Å	r^2	-26.22454937093791	-35.78711855161304	-18.658415888974965
SIGN	CASF 2016	Clash 1Å	rmse	1.2847978410916774	1.1723296704576167	1.3950668218536957
SIGN	CASF 2016	Clash 1Å	pearsonr	0.8108353832445848	0.7657593200265469	0.8491985234526053
SIGN	CASF 2016	Clash 1Å	r^2	0.6496176134765201	0.5830487768380974	0.7041998169262209
SIGN	CASF 2016	Clash 2Å	rmse	1.5076900820852843	1.377066727530919	1.6382961903111368
SIGN	CASF 2016	Clash 2Å	pearsonr	0.7512576500486047	0.6942049286763207	0.800331302460372
SIGN	CASF 2016	Clash 2Å	r^2	0.5175005463177966	0.4320024067486615	0.5877361079339003
SIGN	CASF 2016	Clash 3Å	rmse	1.718413802437058	1.5707268277954594	1.867785268327044
SIGN	CASF 2016	Clash 3Å	pearsonr	0.6843438339793689	0.6149774275269014	0.7450224907337195
SIGN	CASF 2016	Clash 3Å	r^2	0.3732011735508564	0.2612042747062202	0.465794984591929
SIGN	CASF 2016	Clash 4Å	rmse	1.844071819482061	1.683018444006426	2.0094124791250265
SIGN	CASF 2016	Clash 4Å	pearsonr	0.6126718891023071	0.5297420833044938	0.6859762758535307
SIGN	CASF 2016	Clash 4Å	r^2	0.2781809621572254	0.1490181618449254	0.3843998777454962
SIGN	CASF 2016	Clash 5Å	rmse	1.8792924418948216	1.7174660118052398	2.046355007633512
SIGN	CASF 2016	Clash 5Å	pearsonr	0.5748983408034741	0.4907638115406033	0.6500106400219003
SIGN	CASF 2016	Clash 5Å	r^2	0.2503450650579826	0.1218403656649873	0.3590835792372009
SIGN	CASF 2016	Clash 6Å	rmse	1.9322772556315813	1.7749961569666268	2.09446905505799
SIGN	CASF 2016	Clash 6Å	pearsonr	0.5314476571433606	0.4457050413734252	0.608998186403842
SIGN	CASF 2016	Clash 6Å	r^2	0.20747758568293	0.0747660244898377	0.3198432209855696
SIGN	CASF 2016	Clash 7Å	rmse	1.937129794729892	1.7816600887632956	2.0938043366002583
SIGN	CASF 2016	Clash 7Å	pearsonr	0.525848463334361	0.4392337688599588	0.6025390213998981
SIGN	CASF 2016	Clash 7Å	r^2	0.2034920552289775	0.066486012368313	0.3188139137975526
SIGN	CASF 2016	Clash 8Å	rmse	1.969772576197248	1.8126269506348265	2.1260281296643746
SIGN	CASF 2016	Clash 8Å	pearsonr	0.5139489040644352	0.4270927529531665	0.5916478366609256
SIGN	CASF 2016	Clash 8Å	r^2	0.1764217977596033	0.0329147970901992	0.2977958680908198
SIGN	CASF 2016	Clash 9Å	rmse	2.0069514801584094	1.8474327645936937	2.168007991932354
SIGN	CASF 2016	Clash 9Å	pearsonr	0.5034614472515938	0.415605868770256	0.5829651285136835
SIGN	CASF 2016	Clash 9Å	r^2	0.1450387795312818	-0.0052810550342751	0.2738881148543622
SIGN	CASF 2016	Clash 10Å	rmse	2.021740786659513	1.861214001134999	2.181765698017794
SIGN	CASF 2016	Clash 10Å	pearsonr	0.5041893727928528	0.4165055759803435	0.5831510141870696
SIGN	CASF 2016	Clash 10Å	r^2	0.1323918652640227	-0.0239085440302276	0.2635071662393448
OnionNet-2	CASF 2016	Clash 1Å	rmse	1.5085711496360428	1.3852792695879763	1.6307681262577771
OnionNet-2	CASF 2016	Clash 1Å	pearsonr	0.7488792289718965	0.6991450712792855	0.7940920561627244
OnionNet-2	CASF 2016	Clash 1Å	r^2	0.5169364439407869	0.4457149451522288	0.5770981830934317
OnionNet-2	CASF 2016	Clash 2Å	rmse	1.7401754181723	1.5810028534107	1.902901178082506
OnionNet-2	CASF 2016	Clash 2Å	pearsonr	0.6740942601783337	0.6062089835008543	0.7351865761915654
OnionNet-2	CASF 2016	Clash 2Å	r^2	0.357225354807277	0.2477470940261512	0.4505127459925782
OnionNet-2	CASF 2016	Clash 3Å	rmse	1.8664120104348287	1.7213068933723674	2.0119849470600446
OnionNet-2	CASF 2016	Clash 3Å	pearsonr	0.6162261461606737	0.5509831770761302	0.6764160445792565
OnionNet-2	CASF 2016	Clash 3Å	r^2	0.2605859146930549	0.1512777778617569	0.3501660404413345
OnionNet-2	CASF 2016	Clash 4Å	rmse	1.9403695757238888	1.7922298255162938	2.088376350476828
OnionNet-2	CASF 2016	Clash 4Å	pearsonr	0.5860638753276926	0.5096523403192881	0.6552655085391971
OnionNet-2	CASF 2016	Clash 4Å	r^2	0.2008255493560867	0.079424491088928	0.3028226455215323
OnionNet-2	CASF 2016	Clash 5Å	rmse	2.104222774061549	1.94161817363194	2.2665543330482687
OnionNet-2	CASF 2016	Clash 5Å	pearsonr	0.5054556680715788	0.4212148855861429	0.5830553535980845
OnionNet-2	CASF 2016	Clash 5Å	r^2	0.0601552675727365	-0.0810377783352175	0.1808146291544063
OnionNet-2	CASF 2016	Clash 6Å	rmse	2.062561063390372	1.9019708871361165	2.2251078417591943
OnionNet-2	CASF 2016	Clash 6Å	pearsonr	0.524197835202437	0.4453670110203847	0.5973484718308134
OnionNet-2	CASF 2016	Clash 6Å	r^2	0.0970029983709194	-0.037714190043061	0.2093598072487358
OnionNet-2	CASF 2016	Clash 7Å	rmse	2.08846836165168	1.9102764730362969	2.2709625700507043
OnionNet-2	CASF 2016	Clash 7Å	pearsonr	0.5518568642732113	0.4710105785562417	0.6272269008275588
OnionNet-2	CASF 2016	Clash 7Å	r^2	0.0741759049986724	-0.0725578447270188	0.2001652415984445
OnionNet-2	CASF 2016	Clash 8Å	rmse	2.077546254814816	1.9169480878981344	2.246894219427676
OnionNet-2	CASF 2016	Clash 8Å	pearsonr	0.5799290440048226	0.505571089491066	0.6460156929926621
OnionNet-2	CASF 2016	Clash 8Å	r^2	0.0838341871399543	-0.0553180412105219	0.1988978084545566
OnionNet-2	CASF 2016	Clash 9Å	rmse	2.2011764866548345	2.0307370306381154	2.376562285097291
OnionNet-2	CASF 2016	Clash 9Å	pearsonr	0.5053316079459739	0.416751511326009	0.5864793597310389
OnionNet-2	CASF 2016	Clash 9Å	r^2	-0.0284481664279212	-0.190346315285253	0.1042052422007681
OnionNet-2	CASF 2016	Clash 10Å	rmse	2.227665527341413	2.0592624906652484	2.3971797594875865
OnionNet-2	CASF 2016	Clash 10Å	pearsonr	0.5120677810332531	0.4224328857719563	0.5943676860850785
OnionNet-2	CASF 2016	Clash 10Å	r^2	-0.0533498721835581	-0.2149124269270776	0.0798224080119462
BothBias	2019 Holdout	Clash 1Å	rmse	1.326078458730202	1.274317576559932	1.3773156234821695
BothBias	2019 Holdout	Clash 1Å	pearsonr	0.6686275561267301	0.6382355524332577	0.697393258363961
BothBias	2019 Holdout	Clash 1Å	r^2	0.4449844103389364	0.4038693276757085	0.4831097804674114
BothBias	2019 Holdout	Clash 2Å	rmse	1.331241877977663	1.2792073163510858	1.3822097689468946
BothBias	2019 Holdout	Clash 2Å	pearsonr	0.6650935789288239	0.6343074345755986	0.6940494708282101
BothBias	2019 Holdout	Clash 2Å	r^2	0.4406538106332651	0.3998250752295086	0.4786394232690997
BothBias	2019 Holdout	Clash 3Å	rmse	1.3327857338016105	1.2806930065243558	1.3835024230923494
BothBias	2019 Holdout	Clash 3Å	pearsonr	0.6639090826927927	0.6332416157909636	0.6929065756879675
BothBias	2019 Holdout	Clash 3Å	r^2	0.4393556985163239	0.3987573929914542	0.477334173003854
BothBias	2019 Holdout	Clash 4Å	rmse	1.3361333849726789	1.283914209689272	1.3871904706551546
BothBias	2019 Holdout	Clash 4Å	pearsonr	0.66159886358956	0.6308020363298108	0.6907544403123865
BothBias	2019 Holdout	Clash 4Å	r^2	0.4365357423870346	0.3958149290567391	0.4743901135460632
BothBias	2019 Holdout	Clash 5Å	rmse	1.3418963364370098	1.289574715629556	1.3935458726134686
BothBias	2019 Holdout	Clash 5Å	pearsonr	0.657603427946509	0.6262535157702567	0.6872392866179283
BothBias	2019 Holdout	Clash 5Å	r^2	0.4316646418189369	0.390043000760872	0.4697373001378364
BothBias	2019 Holdout	Clash 6Å	rmse	1.3462836549111454	1.29366622557181	1.3979621426669289
BothBias	2019 Holdout	Clash 6Å	pearsonr	0.6545475849079185	0.6230458743966254	0.6841630257954988
BothBias	2019 Holdout	Clash 6Å	r^2	0.4279422314731791	0.3863318028815847	0.4666152584068336
BothBias	2019 Holdout	Clash 7Å	rmse	1.3519293463840696	1.299116385066145	1.4045786123261468
BothBias	2019 Holdout	Clash 7Å	pearsonr	0.6506097761052116	0.6192041344804606	0.6807569574237804
BothBias	2019 Holdout	Clash 7Å	r^2	0.4231342795854537	0.3812995996102243	0.4621944695277726
BothBias	2019 Holdout	Clash 8Å	rmse	1.3607190312204132	1.3077712528978716	1.412474394837285
BothBias	2019 Holdout	Clash 8Å	pearsonr	0.6447772872743729	0.6129594522798828	0.6754011619273722
BothBias	2019 Holdout	Clash 8Å	r^2	0.4156088109945469	0.3732863679599555	0.4553241671241237
BothBias	2019 Holdout	Clash 9Å	rmse	1.36757013836039	1.3140266334733814	1.4194856485966831
BothBias	2019 Holdout	Clash 9Å	pearsonr	0.6405433307416268	0.6085966020640207	0.6711862493079386
BothBias	2019 Holdout	Clash 9Å	r^2	0.4097092743954909	0.3671273409760323	0.4495007818560219
BothBias	2019 Holdout	Clash 10Å	rmse	1.3714540932124997	1.3175082002005585	1.4233011491494412
BothBias	2019 Holdout	Clash 10Å	pearsonr	0.6383668750658212	0.6063208797022314	0.6692333199244266
BothBias	2019 Holdout	Clash 10Å	r^2	0.406351613839866	0.3637954084839655	0.4470134883473757
LigandBias	2019 Holdout	Clash 1Å	rmse	1.4482328628820658	1.3942786125292808	1.499873368328871
LigandBias	2019 Holdout	Clash 1Å	pearsonr	0.5889330771919546	0.5559293825353127	0.6212588276163528
LigandBias	2019 Holdout	Clash 1Å	r^2	0.3380220284838192	0.293273346664356	0.3807242145339211
LigandBias	2019 Holdout	Clash 2Å	rmse	1.4482328628820658	1.3942786125292808	1.499873368328871
LigandBias	2019 Holdout	Clash 2Å	pearsonr	0.5889330771919545	0.5559293825353125	0.6212588276163529
LigandBias	2019 Holdout	Clash 2Å	r^2	0.3380220284838192	0.293273346664356	0.3807242145339211
LigandBias	2019 Holdout	Clash 3Å	rmse	1.4482328628820658	1.3942786125292808	1.499873368328871
LigandBias	2019 Holdout	Clash 3Å	pearsonr	0.5889330771919546	0.5559293825353127	0.6212588276163528
LigandBias	2019 Holdout	Clash 3Å	r^2	0.3380220284838192	0.293273346664356	0.380724214533921
LigandBias	2019 Holdout	Clash 4Å	rmse	1.4482328628820658	1.3942786125292808	1.499873368328871
LigandBias	2019 Holdout	Clash 4Å	pearsonr	0.5889330771919548	0.5559293825353127	0.6212588276163528
LigandBias	2019 Holdout	Clash 4Å	r^2	0.3380220284838192	0.293273346664356	0.3807242145339211
LigandBias	2019 Holdout	Clash 5Å	rmse	1.4482328628820658	1.3942786125292808	1.499873368328871
LigandBias	2019 Holdout	Clash 5Å	pearsonr	0.5889330771919546	0.5559293825353125	0.6212588276163528
LigandBias	2019 Holdout	Clash 5Å	r^2	0.3380220284838192	0.293273346664356	0.3807242145339211
LigandBias	2019 Holdout	Clash 6Å	rmse	1.4482328628820658	1.3942786125292808	1.499873368328871
LigandBias	2019 Holdout	Clash 6Å	pearsonr	0.5889330771919548	0.5559293825353125	0.6212588276163529
LigandBias	2019 Holdout	Clash 6Å	r^2	0.3380220284838192	0.293273346664356	0.3807242145339211
LigandBias	2019 Holdout	Clash 7Å	rmse	1.4482328628820658	1.3942786125292808	1.499873368328871
LigandBias	2019 Holdout	Clash 7Å	pearsonr	0.5889330771919545	0.5559293825353127	0.6212588276163528
LigandBias	2019 Holdout	Clash 7Å	r^2	0.3380220284838192	0.293273346664356	0.3807242145339211
LigandBias	2019 Holdout	Clash 8Å	rmse	1.4482328628820658	1.3942786125292803	1.499873368328871
LigandBias	2019 Holdout	Clash 8Å	pearsonr	0.5889330771919548	0.5559293825353127	0.6212588276163528
LigandBias	2019 Holdout	Clash 8Å	r^2	0.3380220284838192	0.293273346664356	0.3807242145339211
LigandBias	2019 Holdout	Clash 9Å	rmse	1.4482328628820658	1.3942786125292808	1.499873368328871
LigandBias	2019 Holdout	Clash 9Å	pearsonr	0.5889330771919548	0.5559293825353127	0.6212588276163528
LigandBias	2019 Holdout	Clash 9Å	r^2	0.3380220284838192	0.293273346664356	0.3807242145339211
LigandBias	2019 Holdout	Clash 10Å	rmse	1.4482328628820658	1.3942786125292808	1.499873368328871
LigandBias	2019 Holdout	Clash 10Å	pearsonr	0.5889330771919545	0.5559293825353127	0.6212588276163528
LigandBias	2019 Holdout	Clash 10Å	r^2	0.3380220284838192	0.293273346664356	0.3807242145339211
ProteinBias	2019 Holdout	Clash 1Å	rmse	1.4367184853460873	1.3849128939121376	1.4886346545883848
ProteinBias	2019 Holdout	Clash 1Å	pearsonr	0.5991046973004757	0.5652309051120158	0.6312496440678744
ProteinBias	2019 Holdout	Clash 1Å	r^2	0.348506479625654	0.3120895243476415	0.3822486071872893
ProteinBias	2019 Holdout	Clash 2Å	rmse	1.4756793519121965	1.4239131468806987	1.527176043981761
ProteinBias	2019 Holdout	Clash 2Å	pearsonr	0.5801074398103362	0.5455560544896547	0.6139301474462354
ProteinBias	2019 Holdout	Clash 2Å	r^2	0.3126930387361154	0.2792503115332142	0.3440901623428808
ProteinBias	2019 Holdout	Clash 3Å	rmse	1.5109468600901113	1.4571407643082654	1.5643491117201034
ProteinBias	2019 Holdout	Clash 3Å	pearsonr	0.5566466137684406	0.5205210702926522	0.591755439276395
ProteinBias	2019 Holdout	Clash 3Å	r^2	0.2794483409319188	0.2462496588309986	0.3103996570960524
ProteinBias	2019 Holdout	Clash 4Å	rmse	1.5384898727533036	1.4833018412432044	1.592056094177874
ProteinBias	2019 Holdout	Clash 4Å	pearsonr	0.5389502958868885	0.5008114155731623	0.5751975799685037
ProteinBias	2019 Holdout	Clash 4Å	r^2	0.2529390683573821	0.2199411531350582	0.2841905429895808
ProteinBias	2019 Holdout	Clash 5Å	rmse	1.5762588830512625	1.5203071487637427	1.631242164953622
ProteinBias	2019 Holdout	Clash 5Å	pearsonr	0.5069454369132449	0.4677254421244341	0.5447054320270057
ProteinBias	2019 Holdout	Clash 5Å	r^2	0.2158090326231111	0.1824558867035568	0.2470893887067032
ProteinBias	2019 Holdout	Clash 6Å	rmse	1.5982422325915069	1.541138109325599	1.6545807325013466
ProteinBias	2019 Holdout	Clash 6Å	pearsonr	0.4876792295080635	0.4475858197900467	0.5275513448445543
ProteinBias	2019 Holdout	Clash 6Å	r^2	0.1937830094975866	0.1592860228880236	0.226621316345736
ProteinBias	2019 Holdout	Clash 7Å	rmse	1.6157289403774993	1.557692750749871	1.6729050035682462
ProteinBias	2019 Holdout	Clash 7Å	pearsonr	0.4767482571171039	0.4362127915254135	0.5166023939122834
ProteinBias	2019 Holdout	Clash 7Å	r^2	0.1760445144370708	0.140445254687953	0.2099577833661492
ProteinBias	2019 Holdout	Clash 8Å	rmse	1.648817513213186	1.5897884276938126	1.707590120090282
ProteinBias	2019 Holdout	Clash 8Å	pearsonr	0.4462461694121803	0.4044513642776745	0.4871318167143268
ProteinBias	2019 Holdout	Clash 8Å	r^2	0.1419513251203762	0.1058344244229136	0.1756571820861594
ProteinBias	2019 Holdout	Clash 9Å	rmse	1.6769243295478775	1.6175187372752498	1.7360262578893109
ProteinBias	2019 Holdout	Clash 9Å	pearsonr	0.4201106453319403	0.3768411273980144	0.4618843365619189
ProteinBias	2019 Holdout	Clash 9Å	r^2	0.1124482740001435	0.074723218122015	0.1479380587037543
ProteinBias	2019 Holdout	Clash 10Å	rmse	1.7247228687656229	1.662537122225982	1.786303175887036
ProteinBias	2019 Holdout	Clash 10Å	pearsonr	0.3680879420466577	0.3233137695423992	0.4119171730791558
ProteinBias	2019 Holdout	Clash 10Å	r^2	0.06113016622375	0.0203334481450617	0.0991636497369264
Smina	2019 Holdout	Clash 1Å	rmse	9.030148057570656	8.797924317783071	9.272914280694616
Smina	2019 Holdout	Clash 1Å	pearsonr	0.0364958844748044	-0.0121641135039597	0.0850148854130191
Smina	2019 Holdout	Clash 1Å	r^2	-24.73691472233232	-27.03943552215433	-22.748213747762108
Smina	2019 Holdout	Clash 2Å	rmse	33.25461016402212	32.565528949395784	33.92878387865361
Smina	2019 Holdout	Clash 2Å	pearsonr	-0.2124373526508175	-0.261031096632616	-0.1616432004072234
Smina	2019 Holdout	Clash 2Å	r^2	-348.0361934352388	-375.473242982821	-323.75463026924695
Smina	2019 Holdout	Clash 3Å	rmse	74.81206278291245	73.27541229357617	76.36346931961593
Smina	2019 Holdout	Clash 3Å	pearsonr	-0.2688694630271863	-0.316873740592433	-0.2179909568912099
Smina	2019 Holdout	Clash 3Å	r^2	-1765.4851902966475	-1902.9121713334323	-1641.1657608442044
Smina	2019 Holdout	Clash 4Å	rmse	118.17727517531311	115.79942087007748	120.6452185556186
Smina	2019 Holdout	Clash 4Å	pearsonr	-0.2982438532233415	-0.3443596063622478	-0.248708986836577
Smina	2019 Holdout	Clash 4Å	r^2	-4404.093325387461	-4747.975395714751	-4093.147043570464
Smina	2019 Holdout	Clash 5Å	rmse	146.44407899452918	143.56437071492124	149.25733242230638
Smina	2019 Holdout	Clash 5Å	pearsonr	-0.3076815801679933	-0.354508229363399	-0.2599850195225043
Smina	2019 Holdout	Clash 5Å	r^2	-6808.010139924674	-7331.872718144105	-6343.50158216269
Smina	2019 Holdout	Clash 6Å	rmse	158.12702012791806	155.15494991980682	161.047722890563
Smina	2019 Holdout	Clash 6Å	pearsonr	-0.3177149749040489	-0.3635739411610055	-0.2708437560886838
Smina	2019 Holdout	Clash 6Å	r^2	-7933.9379829875825	-8548.042429714838	-7389.727111938177
Smina	2019 Holdout	Clash 7Å	rmse	162.0338404194669	159.02822911589286	165.10353208186174
Smina	2019 Holdout	Clash 7Å	pearsonr	-0.3235653887636983	-0.3676371794219574	-0.2763895500462671
Smina	2019 Holdout	Clash 7Å	r^2	-8320.49499134757	-8971.299090240262	-7729.410327815751
Smina	2019 Holdout	Clash 8Å	rmse	163.6737752054434	160.6146543767697	166.6073023439358
Smina	2019 Holdout	Clash 8Å	pearsonr	-0.3116009479217047	-0.3562617520047152	-0.2661570308902952
Smina	2019 Holdout	Clash 8Å	r^2	-8554.438480197065	-9223.682337965274	-7956.336581967413
Smina	2019 Holdout	Clash 9Å	rmse	163.6888872174058	160.6469749490036	166.68620214861247
Smina	2019 Holdout	Clash 9Å	pearsonr	-0.3010961177128801	-0.3454164263729589	-0.2544793978127198
Smina	2019 Holdout	Clash 9Å	r^2	-8604.211978771005	-9285.32534107469	-7989.507716665545
Smina	2019 Holdout	Clash 10Å	rmse	161.01297334455123	157.98705123108564	164.02184478425048
Smina	2019 Holdout	Clash 10Å	pearsonr	-0.2755773600321997	-0.3203110618365808	-0.2289685267910333
Smina	2019 Holdout	Clash 10Å	r^2	-8331.305807611418	-9021.435488082472	-7732.876822477866
RFScore	2019 Holdout	Clash 1Å	rmse	1.3642830567481996	1.3118011082174523	1.4173161482103795
RFScore	2019 Holdout	Clash 1Å	pearsonr	0.6425712645902599	0.6102524962715595	0.6729481422916586
RFScore	2019 Holdout	Clash 1Å	r^2	0.4125435011010114	0.3701436279751678	0.4516486408477287
RFScore	2019 Holdout	Clash 2Å	rmse	1.394248884084677	1.3402583668897148	1.446973247396927
RFScore	2019 Holdout	Clash 2Å	pearsonr	0.621731397730201	0.588712045045797	0.6537725550559454
RFScore	2019 Holdout	Clash 2Å	r^2	0.3864536841984318	0.3455976657470682	0.4253051025589882
RFScore	2019 Holdout	Clash 3Å	rmse	1.4202185470894548	1.365916244632429	1.4733438772452536
RFScore	2019 Holdout	Clash 3Å	pearsonr	0.6031141213838834	0.5687733127527733	0.6359317215527098
RFScore	2019 Holdout	Clash 3Å	r^2	0.3633846569014645	0.32004107886752	0.4034372900034507
RFScore	2019 Holdout	Clash 4Å	rmse	1.443021450427844	1.3884128508651954	1.4964530299597087
RFScore	2019 Holdout	Clash 4Å	pearsonr	0.587335081791304	0.5530122118458518	0.6209042461089599
RFScore	2019 Holdout	Clash 4Å	r^2	0.3427776631225614	0.2983554105368707	0.384224846765886
RFScore	2019 Holdout	Clash 5Å	rmse	1.4799539468633751	1.4232338120483286	1.5343573517551263
RFScore	2019 Holdout	Clash 5Å	pearsonr	0.5620366311920754	0.5264136602928474	0.5964212455553212
RFScore	2019 Holdout	Clash 5Å	r^2	0.30870543255319	0.2629066138410429	0.3518173789379244
RFScore	2019 Holdout	Clash 6Å	rmse	1.51008995296405	1.4521313857822082	1.5658702505913895
RFScore	2019 Holdout	Clash 6Å	pearsonr	0.5435117601740567	0.5070856906426005	0.5788939476486685
RFScore	2019 Holdout	Clash 6Å	r^2	0.2802654057550959	0.2318793624944126	0.3262517175787733
RFScore	2019 Holdout	Clash 7Å	rmse	1.5402643824035374	1.480457173173487	1.5969324263449176
RFScore	2019 Holdout	Clash 7Å	pearsonr	0.5281339680981977	0.4911356180847094	0.5636357953115689
RFScore	2019 Holdout	Clash 7Å	r^2	0.251214739358259	0.2001085495383457	0.2993904693696405
RFScore	2019 Holdout	Clash 8Å	rmse	1.5904482443253098	1.5292733070470372	1.6501278403479338
RFScore	2019 Holdout	Clash 8Å	pearsonr	0.4966980921506668	0.4578943529138788	0.534201155829882
RFScore	2019 Holdout	Clash 8Å	r^2	0.2016270324151532	0.1465421533034716	0.253004141720625
RFScore	2019 Holdout	Clash 9Å	rmse	1.640182788337115	1.5779340634312602	1.7004299471585305
RFScore	2019 Holdout	Clash 9Å	pearsonr	0.4673251025757937	0.4279072811626765	0.505346321945379
RFScore	2019 Holdout	Clash 9Å	r^2	0.1509148568301328	0.0924841771533452	0.2051242700931089
RFScore	2019 Holdout	Clash 10Å	rmse	1.6876422133850957	1.6247503729336168	1.74904777006708
RFScore	2019 Holdout	Clash 10Å	pearsonr	0.4428846424611448	0.4023152357295192	0.4815222555515828
RFScore	2019 Holdout	Clash 10Å	r^2	0.1010666323112413	0.0395310657349559	0.158435529026853
Pafnucy	2019 Holdout	Clash 1Å	rmse	1.4157042570966696	1.3611166332216666	1.4697713624321778
Pafnucy	2019 Holdout	Clash 1Å	pearsonr	0.606755353280836	0.5714452827880233	0.6410846501740998
Pafnucy	2019 Holdout	Clash 1Å	r^2	0.3674253010117585	0.325505159513761	0.4068342697311301
Pafnucy	2019 Holdout	Clash 2Å	rmse	1.4517723838386487	1.3959597737773566	1.5068396055621658
Pafnucy	2019 Holdout	Clash 2Å	pearsonr	0.5799542278311154	0.5427834819429663	0.6152199692181369
Pafnucy	2019 Holdout	Clash 2Å	r^2	0.3347822895646389	0.290982826376444	0.3751196719027434
Pafnucy	2019 Holdout	Clash 3Å	rmse	1.48671061362085	1.4300548804821205	1.5424740195013371
Pafnucy	2019 Holdout	Clash 3Å	pearsonr	0.5536179965971739	0.5149479761968059	0.5901350450805075
Pafnucy	2019 Holdout	Clash 3Å	r^2	0.3023788717705928	0.2570406447721007	0.3440784632944855
Pafnucy	2019 Holdout	Clash 4Å	rmse	1.5323435641215186	1.4757948642808918	1.588286740796958
Pafnucy	2019 Holdout	Clash 4Å	pearsonr	0.514398210575821	0.474279042619175	0.5521478192906882
Pafnucy	2019 Holdout	Clash 4Å	r^2	0.2588962023194306	0.2127426174018638	0.3016072560820028
Pafnucy	2019 Holdout	Clash 5Å	rmse	1.563475028281075	1.5064144005600937	1.6196623265057573
Pafnucy	2019 Holdout	Clash 5Å	pearsonr	0.4879341731459092	0.4470763521109945	0.5265543448434876
Pafnucy	2019 Holdout	Clash 5Å	r^2	0.2284774222914912	0.1801117642358416	0.2728814061677937
Pafnucy	2019 Holdout	Clash 6Å	rmse	1.609907373007485	1.5520728158324075	1.6671985939463618
Pafnucy	2019 Holdout	Clash 6Å	pearsonr	0.4498739734074274	0.4079416907239953	0.490347978372606
Pafnucy	2019 Holdout	Clash 6Å	r^2	0.1819713389552331	0.1303894430776224	0.2300328310659827
Pafnucy	2019 Holdout	Clash 7Å	rmse	1.6585414711916748	1.5997509649081385	1.7164109283522726
Pafnucy	2019 Holdout	Clash 7Å	pearsonr	0.415820464380132	0.3726742019760019	0.4577737664166599
Pafnucy	2019 Holdout	Clash 7Å	r^2	0.1318007382771526	0.0756308881845919	0.1837931144924898
Pafnucy	2019 Holdout	Clash 8Å	rmse	1.712795397724053	1.651958633620693	1.773167365386137
Pafnucy	2019 Holdout	Clash 8Å	pearsonr	0.380859375342951	0.3350858385194619	0.4249393978024545
Pafnucy	2019 Holdout	Clash 8Å	r^2	0.0740709364767669	0.0113212309564111	0.1322923652597544
Pafnucy	2019 Holdout	Clash 9Å	rmse	1.7573102513520853	1.6948817488550514	1.8192277791007512
Pafnucy	2019 Holdout	Clash 9Å	pearsonr	0.3588513375565291	0.3122473374056168	0.4039175610238982
Pafnucy	2019 Holdout	Clash 9Å	r^2	0.025316472224875	-0.0430818452875275	0.0877015828762917
Pafnucy	2019 Holdout	Clash 10Å	rmse	1.8152211320440408	1.7507435919040966	1.879745532976032
Pafnucy	2019 Holdout	Clash 10Å	pearsonr	0.3297161055890123	0.2820738809160901	0.3760401055320305
Pafnucy	2019 Holdout	Clash 10Å	r^2	-0.0399819914895145	-0.1134939593982838	0.0267641912523792
PointVS	2019 Holdout	Clash 1Å	rmse	1.541074181358682	1.4840197844697878	1.5959872822847836
PointVS	2019 Holdout	Clash 1Å	pearsonr	0.5251899305981247	0.4871234545856149	0.561691311514664
PointVS	2019 Holdout	Clash 1Å	r^2	0.2504271798614135	0.2062736255159977	0.2908855988390411
PointVS	2019 Holdout	Clash 2Å	rmse	1.8063296311647663	1.7375584178529806	1.874181642536876
PointVS	2019 Holdout	Clash 2Å	pearsonr	0.2385936327533223	0.1907706258585233	0.2873784330157327
PointVS	2019 Holdout	Clash 2Å	r^2	-0.0298186528981325	-0.0823975490951519	0.0200605145899178
PointVS	2019 Holdout	Clash 3Å	rmse	3.017355409990456	2.7550653130374365	3.3419934700538048
PointVS	2019 Holdout	Clash 3Å	pearsonr	0.0215064622705015	-0.0283124772623188	0.0700759383533021
PointVS	2019 Holdout	Clash 3Å	r^2	-1.873556083434786	-2.5524171394958377	-1.3938377744526589
PointVS	2019 Holdout	Clash 4Å	rmse	7.131199966363648	6.609518199053104	7.729014049067101
PointVS	2019 Holdout	Clash 4Å	pearsonr	0.0492014950433344	0.0002096428307927	0.0971541485739956
PointVS	2019 Holdout	Clash 4Å	r^2	-15.0506258381969	-18.108500207265315	-12.62975876253906
PointVS	2019 Holdout	Clash 5Å	rmse	10.000126607410447	9.406468196728753	10.616406471918944
PointVS	2019 Holdout	Clash 5Å	pearsonr	0.0372980777482183	-0.0133934872585235	0.0869125721776634
PointVS	2019 Holdout	Clash 5Å	r^2	-30.562960978017585	-35.2319264765511	-26.52507746583029
PointVS	2019 Holdout	Clash 6Å	rmse	11.399756057922136	10.67537991201137	12.183710800645429
PointVS	2019 Holdout	Clash 6Å	pearsonr	0.0505868249967948	0.0012777299571742	0.099850516651072
PointVS	2019 Holdout	Clash 6Å	r^2	-40.01643000862464	-46.542847899041966	-34.44589112537818
PointVS	2019 Holdout	Clash 7Å	rmse	11.1505830947228	10.467686585857344	11.855577148255955
PointVS	2019 Holdout	Clash 7Å	pearsonr	0.0730602503793844	0.022303018414313	0.124392077889626
PointVS	2019 Holdout	Clash 7Å	r^2	-38.24297270839283	-44.02343114846391	-33.14789189674932
PointVS	2019 Holdout	Clash 8Å	rmse	11.244903618590545	10.474769388053264	12.03701669874064
PointVS	2019 Holdout	Clash 8Å	pearsonr	0.0606302823857163	0.0110094704629908	0.1116687334131393
PointVS	2019 Holdout	Clash 8Å	r^2	-38.909677307407534	-45.50031219326011	-33.07290055826574
PointVS	2019 Holdout	Clash 9Å	rmse	11.192180697503186	10.370330771697333	12.041970202026883
PointVS	2019 Holdout	Clash 9Å	pearsonr	0.0667958385278264	0.0143399342933343	0.1208105564778542
PointVS	2019 Holdout	Clash 9Å	r^2	-38.53631314844122	-45.4175222860008	-32.39051052074356
PointVS	2019 Holdout	Clash 10Å	rmse	10.802334347950016	10.01440175135462	11.599763567686264
PointVS	2019 Holdout	Clash 10Å	pearsonr	0.0617308688072272	0.0114385273728359	0.111979120090015
PointVS	2019 Holdout	Clash 10Å	r^2	-35.8300214576332	-42.20793028482823	-30.268957862337786
SIGN	2019 Holdout	Clash 1Å	rmse	1.3694275326212186	1.316775129071791	1.4226668513092326
SIGN	2019 Holdout	Clash 1Å	pearsonr	0.6516609889040406	0.6204326593050924	0.681721212884378
SIGN	2019 Holdout	Clash 1Å	r^2	0.4081047619591267	0.3585143826757763	0.4542966031703981
SIGN	2019 Holdout	Clash 2Å	rmse	1.4357556262328406	1.3807603640107402	1.4901351380734709
SIGN	2019 Holdout	Clash 2Å	pearsonr	0.6213909780704948	0.5884980856522426	0.6527002308535297
SIGN	2019 Holdout	Clash 2Å	r^2	0.3493794309266319	0.2966832994741984	0.3972185399376177
SIGN	2019 Holdout	Clash 3Å	rmse	1.5006173294662273	1.4467658530021208	1.5556801530365116
SIGN	2019 Holdout	Clash 3Å	pearsonr	0.5717899477041695	0.536102228955093	0.6057855384212866
SIGN	2019 Holdout	Clash 3Å	r^2	0.2884340584018632	0.2327330951664094	0.3391366347736558
SIGN	2019 Holdout	Clash 4Å	rmse	1.5843627207453366	1.527547601001079	1.6415608898398315
SIGN	2019 Holdout	Clash 4Å	pearsonr	0.515407199532068	0.4771163557436756	0.5523444766123787
SIGN	2019 Holdout	Clash 4Å	r^2	0.207724974997669	0.1467841932963714	0.2643617446963452
SIGN	2019 Holdout	Clash 5Å	rmse	1.6727876289813142	1.613028661244393	1.7328853565427929
SIGN	2019 Holdout	Clash 5Å	pearsonr	0.4691287044192406	0.4277989645719813	0.5089481843130104
SIGN	2019 Holdout	Clash 5Å	r^2	0.1168217775654648	0.0468923516388221	0.1816816236521433
SIGN	2019 Holdout	Clash 6Å	rmse	1.7719518642868943	1.7090196927484531	1.8338572819542591
SIGN	2019 Holdout	Clash 6Å	pearsonr	0.4269714273579925	0.3842272209304647	0.4676062606737557
SIGN	2019 Holdout	Clash 6Å	r^2	0.0090070258854109	-0.0700178308400554	0.0825412571645162
SIGN	2019 Holdout	Clash 7Å	rmse	1.849526451699636	1.7829663428443605	1.9152245719427528
SIGN	2019 Holdout	Clash 7Å	pearsonr	0.4073695639551203	0.3631366764224782	0.4489112269451362
SIGN	2019 Holdout	Clash 7Å	r^2	-0.0796620330361199	-0.1699374328597089	0.0033411525711627
SIGN	2019 Holdout	Clash 8Å	rmse	1.9226822600419784	1.8523350857706955	1.991584037386088
SIGN	2019 Holdout	Clash 8Å	pearsonr	0.3861947636877628	0.3414055066134683	0.4293521617663773
SIGN	2019 Holdout	Clash 8Å	r^2	-0.1667606507676975	-0.2672073134198465	-0.0744514353317688
SIGN	2019 Holdout	Clash 9Å	rmse	1.9845040494645605	1.911051229375533	2.0552493930459703
SIGN	2019 Holdout	Clash 9Å	pearsonr	0.3643247820132619	0.3186309385155867	0.4080189131317131
SIGN	2019 Holdout	Clash 9Å	r^2	-0.2429988145412516	-0.3519647969904446	-0.1435118664351156
SIGN	2019 Holdout	Clash 10Å	rmse	2.0400085596225326	1.964428001948835	2.113312217911844
SIGN	2019 Holdout	Clash 10Å	pearsonr	0.3400084125031516	0.2942409362613053	0.3845213452673558
SIGN	2019 Holdout	Clash 10Å	r^2	-0.3135019289911074	-0.430215693527576	-0.2074516802304555
OnionNet-2	2019 Holdout	Clash 1Å	rmse	1.3430852661795798	1.2901915757039728	1.3952453334008752
OnionNet-2	2019 Holdout	Clash 1Å	pearsonr	0.6677876913669192	0.637536851016861	0.6964927276394961
OnionNet-2	2019 Holdout	Clash 1Å	r^2	0.4306570972940088	0.3866173843386581	0.4714428740163397
OnionNet-2	2019 Holdout	Clash 2Å	rmse	1.456514366407382	1.4001733317841285	1.5119689171884558
OnionNet-2	2019 Holdout	Clash 2Å	pearsonr	0.6123601588508794	0.5788396888254554	0.6447037371590331
OnionNet-2	2019 Holdout	Clash 2Å	r^2	0.3304295376081282	0.2814216263334713	0.3763807090928862
OnionNet-2	2019 Holdout	Clash 3Å	rmse	1.5404003369754409	1.4825219039842108	1.59727947654694
OnionNet-2	2019 Holdout	Clash 3Å	pearsonr	0.5695572963755093	0.5333752723375906	0.6031802397014552
OnionNet-2	2019 Holdout	Clash 3Å	r^2	0.2510825474130997	0.19677847011358	0.3008759341262263
OnionNet-2	2019 Holdout	Clash 4Å	rmse	1.6243990023634034	1.5617277766189626	1.686692843194697
OnionNet-2	2019 Holdout	Clash 4Å	pearsonr	0.5425472589538145	0.5045824548922322	0.5779619255435621
OnionNet-2	2019 Holdout	Clash 4Å	r^2	0.1671780372002337	0.1047123785513238	0.224430072077321
OnionNet-2	2019 Holdout	Clash 5Å	rmse	1.6802629091955794	1.6174176220599037	1.7408606067176269
OnionNet-2	2019 Holdout	Clash 5Å	pearsonr	0.5107617510130572	0.4724552844901215	0.5477870327003077
OnionNet-2	2019 Holdout	Clash 5Å	r^2	0.108910712109924	0.0448831017098017	0.1683198299194578
OnionNet-2	2019 Holdout	Clash 6Å	rmse	1.7564240693400088	1.6901228494426324	1.822803846347376
OnionNet-2	2019 Holdout	Clash 6Å	pearsonr	0.4762587059139746	0.4358249443030078	0.5161800583527839
OnionNet-2	2019 Holdout	Clash 6Å	r^2	0.0262992573905227	-0.0440843926034642	0.0910595085604415
OnionNet-2	2019 Holdout	Clash 7Å	rmse	1.8214803587383663	1.7546032071228943	1.8869781735615647
OnionNet-2	2019 Holdout	Clash 7Å	pearsonr	0.4474280804253212	0.4051733487960291	0.4889578455556217
OnionNet-2	2019 Holdout	Clash 7Å	r^2	-0.0471664671367189	-0.1233556006279405	0.0217679044232401
OnionNet-2	2019 Holdout	Clash 8Å	rmse	1.8534741139003257	1.7868209274372826	1.9166135786091527
OnionNet-2	2019 Holdout	Clash 8Å	pearsonr	0.4480988457255559	0.4083332192177292	0.4871745762710726
OnionNet-2	2019 Holdout	Clash 8Å	r^2	-0.0842758662025646	-0.1621762685960515	-0.0137436540716238
OnionNet-2	2019 Holdout	Clash 9Å	rmse	1.914471851573704	1.845330073214132	1.9821455550212868
OnionNet-2	2019 Holdout	Clash 9Å	pearsonr	0.4242061320395153	0.3817234623923421	0.465011651551885
OnionNet-2	2019 Holdout	Clash 9Å	r^2	-0.1568171330094194	-0.2420453811210874	-0.0794533047873806
OnionNet-2	2019 Holdout	Clash 10Å	rmse	1.9850170124620128	1.913265393364891	2.055170562850404
OnionNet-2	2019 Holdout	Clash 10Å	pearsonr	0.3859498210811258	0.3428846597388455	0.4281777412706044
OnionNet-2	2019 Holdout	Clash 10Å	r^2	-0.2436415056998671	-0.334352112713441	-0.1622460754701078
BothBias	0 Ligand Bias	Clash 1Å	rmse	1.6907075286785802	1.5634856520463196	1.821547404155391
BothBias	0 Ligand Bias	Clash 1Å	pearsonr	0.2528642214232158	0.1389981919798204	0.3612591484024153
BothBias	0 Ligand Bias	Clash 1Å	r^2	-0.1166923301427635	-0.2773956408178089	0.0218302281013632
BothBias	0 Ligand Bias	Clash 2Å	rmse	1.7033426824014968	1.5771421701574495	1.8326348831338888
BothBias	0 Ligand Bias	Clash 2Å	pearsonr	0.2362193047389119	0.1237694444859896	0.344193452335577
BothBias	0 Ligand Bias	Clash 2Å	r^2	-0.1334454367876014	-0.2945255136927027	0.0036860093639766
BothBias	0 Ligand Bias	Clash 3Å	rmse	1.6922515235282218	1.5714503226430407	1.8145022716020085
BothBias	0 Ligand Bias	Clash 3Å	pearsonr	0.2499413989302716	0.139062711560543	0.3579696645893117
BothBias	0 Ligand Bias	Clash 3Å	r^2	-0.1187328421208933	-0.2816303789035381	0.0188312070450966
BothBias	0 Ligand Bias	Clash 4Å	rmse	1.725544630025874	1.6033004751628814	1.8491685129272355
BothBias	0 Ligand Bias	Clash 4Å	pearsonr	0.2169767873718088	0.1064818412795954	0.3230567874813819
BothBias	0 Ligand Bias	Clash 4Å	r^2	-0.1631854287309293	-0.3321180317715079	-0.0236836090227505
BothBias	0 Ligand Bias	Clash 5Å	rmse	1.7352096688001026	1.613977291455351	1.855993657142228
BothBias	0 Ligand Bias	Clash 5Å	pearsonr	0.2127692932278776	0.1039274835302464	0.3168814895997544
BothBias	0 Ligand Bias	Clash 5Å	r^2	-0.1762522793974745	-0.3497158473927942	-0.0342577615110157
BothBias	0 Ligand Bias	Clash 6Å	rmse	1.7591412356053178	1.636152463094241	1.882073703456862
BothBias	0 Ligand Bias	Clash 6Å	pearsonr	0.1954534105626871	0.0864597785140491	0.3001379967502546
BothBias	0 Ligand Bias	Clash 6Å	r^2	-0.2089211565602959	-0.3933270054164451	-0.0608861981198501
BothBias	0 Ligand Bias	Clash 7Å	rmse	1.77862330912219	1.6546807506734216	1.9036801679191588
BothBias	0 Ligand Bias	Clash 7Å	pearsonr	0.183699664938723	0.0760016593858613	0.2875842381907095
BothBias	0 Ligand Bias	Clash 7Å	r^2	-0.2358464635190031	-0.4223410802302328	-0.0857291743293003
BothBias	0 Ligand Bias	Clash 8Å	rmse	1.7972804002868328	1.6712081675309436	1.923087623833947
BothBias	0 Ligand Bias	Clash 8Å	pearsonr	0.1767245445357803	0.0687013038579613	0.2817650187954278
BothBias	0 Ligand Bias	Clash 8Å	r^2	-0.2619095778727891	-0.4595483543032997	-0.1034615532554545
BothBias	0 Ligand Bias	Clash 9Å	rmse	1.8265233537825247	1.7009380045563225	1.9531291955653007
BothBias	0 Ligand Bias	Clash 9Å	pearsonr	0.161869034819848	0.0539127122407582	0.2664452470498756
BothBias	0 Ligand Bias	Clash 9Å	r^2	-0.303307873763472	-0.5129684595053102	-0.1369727174316839
BothBias	0 Ligand Bias	Clash 10Å	rmse	1.8438800518044112	1.7195710603999563	1.9678916122771308
BothBias	0 Ligand Bias	Clash 10Å	pearsonr	0.1528847341929154	0.0446139578639171	0.2577188742943206
BothBias	0 Ligand Bias	Clash 10Å	r^2	-0.328195155647206	-0.543583086284393	-0.1558178196669256
LigandBias	0 Ligand Bias	Clash 1Å	rmse	1.932653263462696	1.7919892814279814	2.072882719625406
LigandBias	0 Ligand Bias	Clash 1Å	pearsonr	0.0830103260680186	-0.0278600389277329	0.1955848619175288
LigandBias	0 Ligand Bias	Clash 1Å	r^2	-0.4591651511319188	-0.6985844045869016	-0.263608362595908
LigandBias	0 Ligand Bias	Clash 2Å	rmse	1.932653263462696	1.7919892814279814	2.072882719625406
LigandBias	0 Ligand Bias	Clash 2Å	pearsonr	0.0830103260680186	-0.027860038927733	0.1955848619175287
LigandBias	0 Ligand Bias	Clash 2Å	r^2	-0.4591651511319188	-0.6985844045869016	-0.263608362595908
LigandBias	0 Ligand Bias	Clash 3Å	rmse	1.932653263462696	1.7919892814279814	2.072882719625406
LigandBias	0 Ligand Bias	Clash 3Å	pearsonr	0.0830103260680186	-0.0278600389277329	0.1955848619175286
LigandBias	0 Ligand Bias	Clash 3Å	r^2	-0.4591651511319188	-0.6985844045869016	-0.2636083625959082
LigandBias	0 Ligand Bias	Clash 4Å	rmse	1.932653263462696	1.7919892814279814	2.0728827196254054
LigandBias	0 Ligand Bias	Clash 4Å	pearsonr	0.0830103260680185	-0.0278600389277329	0.1955848619175286
LigandBias	0 Ligand Bias	Clash 4Å	r^2	-0.4591651511319188	-0.6985844045869016	-0.263608362595908
LigandBias	0 Ligand Bias	Clash 5Å	rmse	1.932653263462696	1.7919892814279814	2.072882719625406
LigandBias	0 Ligand Bias	Clash 5Å	pearsonr	0.0830103260680186	-0.027860038927733	0.1955848619175287
LigandBias	0 Ligand Bias	Clash 5Å	r^2	-0.459165151131919	-0.6985844045869016	-0.2636083625959082
LigandBias	0 Ligand Bias	Clash 6Å	rmse	1.932653263462696	1.7919892814279814	2.072882719625406
LigandBias	0 Ligand Bias	Clash 6Å	pearsonr	0.0830103260680186	-0.0278600389277329	0.1955848619175287
LigandBias	0 Ligand Bias	Clash 6Å	r^2	-0.459165151131919	-0.6985844045869016	-0.263608362595908
LigandBias	0 Ligand Bias	Clash 7Å	rmse	1.932653263462696	1.7919892814279814	2.0728827196254054
LigandBias	0 Ligand Bias	Clash 7Å	pearsonr	0.0830103260680185	-0.027860038927733	0.1955848619175286
LigandBias	0 Ligand Bias	Clash 7Å	r^2	-0.4591651511319186	-0.6985844045869012	-0.2636083625959082
LigandBias	0 Ligand Bias	Clash 8Å	rmse	1.932653263462696	1.7919892814279814	2.072882719625406
LigandBias	0 Ligand Bias	Clash 8Å	pearsonr	0.0830103260680186	-0.0278600389277329	0.1955848619175287
LigandBias	0 Ligand Bias	Clash 8Å	r^2	-0.4591651511319188	-0.6985844045869016	-0.263608362595908
LigandBias	0 Ligand Bias	Clash 9Å	rmse	1.932653263462696	1.7919892814279816	2.072882719625406
LigandBias	0 Ligand Bias	Clash 9Å	pearsonr	0.0830103260680186	-0.0278600389277329	0.1955848619175288
LigandBias	0 Ligand Bias	Clash 9Å	r^2	-0.459165151131919	-0.6985844045869019	-0.2636083625959082
LigandBias	0 Ligand Bias	Clash 10Å	rmse	1.932653263462696	1.7919892814279816	2.072882719625406
LigandBias	0 Ligand Bias	Clash 10Å	pearsonr	0.0830103260680186	-0.027860038927733	0.1955848619175286
LigandBias	0 Ligand Bias	Clash 10Å	r^2	-0.459165151131919	-0.6985844045869016	-0.2636083625959084
ProteinBias	0 Ligand Bias	Clash 1Å	rmse	1.5252755095344843	1.3857067856663825	1.6658804636805815
ProteinBias	0 Ligand Bias	Clash 1Å	pearsonr	0.3771233925069982	0.2776022227156094	0.4697954121154508
ProteinBias	0 Ligand Bias	Clash 1Å	r^2	0.0911480270507143	-0.0218570592785341	0.1911718101450809
ProteinBias	0 Ligand Bias	Clash 2Å	rmse	1.5722388586379832	1.4259533665475106	1.723469600425406
ProteinBias	0 Ligand Bias	Clash 2Å	pearsonr	0.3180809229607476	0.2029608863996748	0.4251738520369871
ProteinBias	0 Ligand Bias	Clash 2Å	r^2	0.0343191662840786	-0.0860144536234796	0.142402659512758
ProteinBias	0 Ligand Bias	Clash 3Å	rmse	1.5968327658329926	1.4684620265050694	1.725695600125258
ProteinBias	0 Ligand Bias	Clash 3Å	pearsonr	0.281334179500245	0.1783090739641764	0.3803400828073742
ProteinBias	0 Ligand Bias	Clash 3Å	r^2	0.0038713503967178	-0.1088558174385751	0.0999738619209362
ProteinBias	0 Ligand Bias	Clash 4Å	rmse	1.6485158562864677	1.5184269803680328	1.7788538516249566
ProteinBias	0 Ligand Bias	Clash 4Å	pearsonr	0.2030016841230933	0.0979416902982737	0.3030038995476559
ProteinBias	0 Ligand Bias	Clash 4Å	r^2	-0.0616535533285338	-0.1757718413723396	0.0333767699125371
ProteinBias	0 Ligand Bias	Clash 5Å	rmse	1.6635246325241095	1.5317288872975878	1.7950406090544262
ProteinBias	0 Ligand Bias	Clash 5Å	pearsonr	0.1736130571200407	0.0677589890633851	0.2762301703149112
ProteinBias	0 Ligand Bias	Clash 5Å	r^2	-0.0810730281298084	-0.1932421887011045	0.0121935296073383
ProteinBias	0 Ligand Bias	Clash 6Å	rmse	1.670819730646998	1.5401627839086756	1.802410887854193
ProteinBias	0 Ligand Bias	Clash 6Å	pearsonr	0.1547973492522497	0.0471947891181546	0.2588534294819543
ProteinBias	0 Ligand Bias	Clash 6Å	r^2	-0.0905755340444163	-0.2025436566166822	0.001549370517126
ProteinBias	0 Ligand Bias	Clash 7Å	rmse	1.6822316221793314	1.5512209924165343	1.811954681169164
ProteinBias	0 Ligand Bias	Clash 7Å	pearsonr	0.1392606642525886	0.0313191202267473	0.2435031514637204
ProteinBias	0 Ligand Bias	Clash 7Å	r^2	-0.1055239233591451	-0.2184490629565169	-0.0132948594322684
ProteinBias	0 Ligand Bias	Clash 8Å	rmse	1.7057685968278742	1.5732556340226675	1.8349123532581488
ProteinBias	0 Ligand Bias	Clash 8Å	pearsonr	0.1038979017885681	-0.0095347475471703	0.2170348962653662
ProteinBias	0 Ligand Bias	Clash 8Å	r^2	-0.1366762601515361	-0.2589920084193922	-0.0373357668665039
ProteinBias	0 Ligand Bias	Clash 9Å	rmse	1.732208581625548	1.6030673792839978	1.8585937613000487
ProteinBias	0 Ligand Bias	Clash 9Å	pearsonr	0.0766733459010846	-0.0325667084542051	0.183833654943084
ProteinBias	0 Ligand Bias	Clash 9Å	r^2	-0.1721870842201172	-0.2959211613502451	-0.0734771340994823
ProteinBias	0 Ligand Bias	Clash 10Å	rmse	1.7442929468424602	1.6184045604997672	1.8702700704053616
ProteinBias	0 Ligand Bias	Clash 10Å	pearsonr	0.0741091344937443	-0.0331090335189924	0.1799497962863431
ProteinBias	0 Ligand Bias	Clash 10Å	r^2	-0.1885991340521566	-0.3126461304042257	-0.0896436862297945
Smina	0 Ligand Bias	Clash 1Å	rmse	9.940986528689118	9.45915398656501	10.437133899560116
Smina	0 Ligand Bias	Clash 1Å	pearsonr	0.0275908190395557	-0.0671245055572221	0.1203544255434174
Smina	0 Ligand Bias	Clash 1Å	r^2	-37.6060643883121	-45.80012839208432	-31.25477908268991
Smina	0 Ligand Bias	Clash 2Å	rmse	33.44839389632437	32.09997242149205	34.861710974871755
Smina	0 Ligand Bias	Clash 2Å	pearsonr	-0.0530379686726541	-0.1466709630167765	0.0415098670836859
Smina	0 Ligand Bias	Clash 2Å	r^2	-436.06607505224105	-526.7259987453948	-367.6720254949213
Smina	0 Ligand Bias	Clash 3Å	rmse	71.60178229260629	68.69505448760103	74.54121670176305
Smina	0 Ligand Bias	Clash 3Å	pearsonr	-0.0778513930035404	-0.171666550305781	0.0169922316578676
Smina	0 Ligand Bias	Clash 3Å	r^2	-2001.830635059056	-2408.738882307809	-1687.7464312313948
Smina	0 Ligand Bias	Clash 4Å	rmse	109.51820317263636	105.05850470905726	114.03050599353834
Smina	0 Ligand Bias	Clash 4Å	pearsonr	-0.0928032504750397	-0.1877392227061041	0.0050164941158875
Smina	0 Ligand Bias	Clash 4Å	r^2	-4684.642819901402	-5615.63010358853	-3953.171958404178
Smina	0 Ligand Bias	Clash 5Å	rmse	134.55622777237457	129.1287227844449	140.11927939384208
Smina	0 Ligand Bias	Clash 5Å	pearsonr	-0.084010842447828	-0.1813591895065414	0.0164673674315068
Smina	0 Ligand Bias	Clash 5Å	r^2	-7105.549298495934	-8517.318699820415	-5990.801998000915
Smina	0 Ligand Bias	Clash 6Å	rmse	146.40432687504142	140.57210396105796	152.18944164147192
Smina	0 Ligand Bias	Clash 6Å	pearsonr	-0.0845308478764526	-0.1864595182747926	0.0224514038404819
Smina	0 Ligand Bias	Clash 6Å	r^2	-8370.355457210988	-10017.791762060602	-7040.082336924554
Smina	0 Ligand Bias	Clash 7Å	rmse	152.58500818981256	146.52510543403167	158.5352057527739
Smina	0 Ligand Bias	Clash 7Å	pearsonr	-0.0751895409985636	-0.1810627003603587	0.03434726422362
Smina	0 Ligand Bias	Clash 7Å	r^2	-9091.598718042886	-10836.883631553574	-7634.826357974168
Smina	0 Ligand Bias	Clash 8Å	rmse	155.91853431325717	149.52111729359692	162.22908873570438
Smina	0 Ligand Bias	Clash 8Å	pearsonr	-0.0693290708956496	-0.1789881870581537	0.0431083771718022
Smina	0 Ligand Bias	Clash 8Å	r^2	-9424.595001934298	-11250.727318639896	-7923.046508655271
Smina	0 Ligand Bias	Clash 9Å	rmse	155.1525021465769	148.5403735143043	161.70364525931973
Smina	0 Ligand Bias	Clash 9Å	pearsonr	-0.0573142690003847	-0.1650870730429602	0.0486043796690785
Smina	0 Ligand Bias	Clash 9Å	r^2	-9378.293857547436	-11248.598881479144	-7891.122147306576
Smina	0 Ligand Bias	Clash 10Å	rmse	151.9803048236567	145.24455237523745	158.67919866080197
Smina	0 Ligand Bias	Clash 10Å	pearsonr	-0.0455302980254693	-0.1511726592820859	0.0602780296256987
Smina	0 Ligand Bias	Clash 10Å	r^2	-9022.764542902758	-10835.287185559802	-7573.7950234614
RFScore	0 Ligand Bias	Clash 1Å	rmse	1.7477834049200645	1.607791430822082	1.885193106402106
RFScore	0 Ligand Bias	Clash 1Å	pearsonr	0.1993197198960485	0.0968790549912662	0.3018441893087517
RFScore	0 Ligand Bias	Clash 1Å	r^2	-0.193360841582904	-0.3600043693857991	-0.0525662265435547
RFScore	0 Ligand Bias	Clash 2Å	rmse	1.779666443191741	1.6368890312319404	1.9211880082921995
RFScore	0 Ligand Bias	Clash 2Å	pearsonr	0.1748519656061343	0.0715249557643607	0.2775341755952341
RFScore	0 Ligand Bias	Clash 2Å	r^2	-0.2372964968995026	-0.4102944571185855	-0.0905863781728558
RFScore	0 Ligand Bias	Clash 3Å	rmse	1.8222774215961683	1.675069171321105	1.9656252783551105
RFScore	0 Ligand Bias	Clash 3Å	pearsonr	0.1518889926751044	0.0502827626277852	0.2541582322263523
RFScore	0 Ligand Bias	Clash 3Å	r^2	-0.2972555832641756	-0.4814108380839074	-0.1395567429048609
RFScore	0 Ligand Bias	Clash 4Å	rmse	1.84761883845297	1.7041281777341564	1.987325432442113
RFScore	0 Ligand Bias	Clash 4Å	pearsonr	0.1345364290996959	0.0356433162949167	0.2343982843004028
RFScore	0 Ligand Bias	Clash 4Å	r^2	-0.3335869086075291	-0.5232615874526804	-0.1736646472062217
RFScore	0 Ligand Bias	Clash 5Å	rmse	1.8753809778793704	1.7347650935883447	2.0124478633430765
RFScore	0 Ligand Bias	Clash 5Å	pearsonr	0.1186551719486808	0.020189943837735	0.2187403409913176
RFScore	0 Ligand Bias	Clash 5Å	r^2	-0.3739646949738762	-0.5705790268073703	-0.2105864238461781
RFScore	0 Ligand Bias	Clash 6Å	rmse	1.895910221928548	1.7562384167720326	2.031847588089004
RFScore	0 Ligand Bias	Clash 6Å	pearsonr	0.1098505984230075	0.0126496287180348	0.2080707326964569
RFScore	0 Ligand Bias	Clash 6Å	r^2	-0.4042101125876332	-0.6089248233172014	-0.2371888773473584
RFScore	0 Ligand Bias	Clash 7Å	rmse	1.9094828497138263	1.7677143460974878	2.0463567261390656
RFScore	0 Ligand Bias	Clash 7Å	pearsonr	0.1099190953071768	0.0104454191053879	0.2106895728113627
RFScore	0 Ligand Bias	Clash 7Å	r^2	-0.4243872718720167	-0.6300927114198211	-0.2535578428889506
RFScore	0 Ligand Bias	Clash 8Å	rmse	1.913961308828384	1.7733654333857245	2.050744519449813
RFScore	0 Ligand Bias	Clash 8Å	pearsonr	0.1141352065338429	0.0147552902555763	0.2146152221411852
RFScore	0 Ligand Bias	Clash 8Å	r^2	-0.4310765603514506	-0.639185360252068	-0.2609010163642327
RFScore	0 Ligand Bias	Clash 9Å	rmse	1.9439946987367829	1.80121049648065	2.0814054615029898
RFScore	0 Ligand Bias	Clash 9Å	pearsonr	0.1026791640643711	0.0030260764793335	0.2029675356919179
RFScore	0 Ligand Bias	Clash 9Å	r^2	-0.4763411080973549	-0.6917464061111425	-0.2994727088718701
RFScore	0 Ligand Bias	Clash 10Å	rmse	1.978948958372421	1.8349982991969425	2.1165392234804514
RFScore	0 Ligand Bias	Clash 10Å	pearsonr	0.0914616278899681	-0.008112962639203	0.1920740799559641
RFScore	0 Ligand Bias	Clash 10Å	r^2	-0.5299095159513525	-0.755195714717859	-0.3450932360579363
Pafnucy	0 Ligand Bias	Clash 1Å	rmse	1.8404466882306183	1.717059855798292	1.9654115165977333
Pafnucy	0 Ligand Bias	Clash 1Å	pearsonr	0.1714040924174352	0.0691902526765184	0.2709595091775086
Pafnucy	0 Ligand Bias	Clash 1Å	r^2	-0.3232534770772677	-0.5231562940168529	-0.1562572068627258
Pafnucy	0 Ligand Bias	Clash 2Å	rmse	1.8689316167911645	1.7456040558283854	1.990661976506901
Pafnucy	0 Ligand Bias	Clash 2Å	pearsonr	0.1602974236381771	0.0579289986567384	0.2591976978566424
Pafnucy	0 Ligand Bias	Clash 2Å	r^2	-0.364530923493966	-0.5774955776481943	-0.1883373452218002
Pafnucy	0 Ligand Bias	Clash 3Å	rmse	1.9179007038270453	1.7926604272805582	2.042541839608185
Pafnucy	0 Ligand Bias	Clash 3Å	pearsonr	0.134098156548749	0.0310871928812692	0.2334717678227964
Pafnucy	0 Ligand Bias	Clash 3Å	r^2	-0.4369736258411192	-0.664623593051726	-0.2517219472617558
Pafnucy	0 Ligand Bias	Clash 4Å	rmse	1.9284194599169795	1.8019323066248576	2.054625003095333
Pafnucy	0 Ligand Bias	Clash 4Å	pearsonr	0.1283388636032808	0.0235478562964701	0.2292604136638496
Pafnucy	0 Ligand Bias	Clash 4Å	r^2	-0.4527790580550588	-0.6847084629436138	-0.2616624082296073
Pafnucy	0 Ligand Bias	Clash 5Å	rmse	1.9524288463429296	1.825745910137947	2.0793318695671763
Pafnucy	0 Ligand Bias	Clash 5Å	pearsonr	0.1135745777801038	0.0090364181789458	0.2134990472176038
Pafnucy	0 Ligand Bias	Clash 5Å	r^2	-0.4891793015765633	-0.7264665206749341	-0.2941202613138131
Pafnucy	0 Ligand Bias	Clash 6Å	rmse	1.959933225653548	1.8311594326671208	2.0885156524423447
Pafnucy	0 Ligand Bias	Clash 6Å	pearsonr	0.1154880688575566	0.0082512654695832	0.2176424974249494
Pafnucy	0 Ligand Bias	Clash 6Å	r^2	-0.5006489571787767	-0.7422428924342251	-0.2992104694289056
Pafnucy	0 Ligand Bias	Clash 7Å	rmse	1.961704462596794	1.8333495368005144	2.0906624002280223
Pafnucy	0 Ligand Bias	Clash 7Å	pearsonr	0.1146705066171121	0.0109920739637333	0.2143268558485647
Pafnucy	0 Ligand Bias	Clash 7Å	r^2	-0.5033625250567046	-0.7413014496302796	-0.3030968265313256
Pafnucy	0 Ligand Bias	Clash 8Å	rmse	1.979255113151516	1.8538508458114684	2.106816042688748
Pafnucy	0 Ligand Bias	Clash 8Å	pearsonr	0.1081524058954954	0.002643412722074	0.2097896862833219
Pafnucy	0 Ligand Bias	Clash 8Å	r^2	-0.5303829241604461	-0.7713022923130154	-0.3240086388356721
Pafnucy	0 Ligand Bias	Clash 9Å	rmse	2.032485275002545	1.903779512740286	2.163992135778406
Pafnucy	0 Ligand Bias	Clash 9Å	pearsonr	0.0885869541799051	-0.0168881981198398	0.1908761988446686
Pafnucy	0 Ligand Bias	Clash 9Å	r^2	-0.6138061861640083	-0.8709931308853633	-0.3943843898653127
Pafnucy	0 Ligand Bias	Clash 10Å	rmse	2.0791342915130686	1.946465923718492	2.212237517364112
Pafnucy	0 Ligand Bias	Clash 10Å	pearsonr	0.0837866441736984	-0.0206985878529706	0.1861225793171688
Pafnucy	0 Ligand Bias	Clash 10Å	r^2	-0.6887355380840257	-0.9603537959166122	-0.4548670030843306
PointVS	0 Ligand Bias	Clash 1Å	rmse	1.95774253767844	1.8180495772119687	2.09865476266176
PointVS	0 Ligand Bias	Clash 1Å	pearsonr	0.1041483326321691	0.0005859426954389	0.2048824575286527
PointVS	0 Ligand Bias	Clash 1Å	r^2	-0.4972961731862715	-0.7232190218995379	-0.3167527462746021
PointVS	0 Ligand Bias	Clash 2Å	rmse	2.329705354407756	2.1429405723626043	2.5353201605442988
PointVS	0 Ligand Bias	Clash 2Å	pearsonr	0.0020778196011024	-0.0895203338635387	0.1069374856201532
PointVS	0 Ligand Bias	Clash 2Å	r^2	-1.120306065794951	-1.5554589423253329	-0.7977740720940532
PointVS	0 Ligand Bias	Clash 3Å	rmse	2.3451973787307283	2.18079401665954	2.516389618293017
PointVS	0 Ligand Bias	Clash 3Å	pearsonr	-0.0205803845107109	-0.120960751961031	0.0792118725316806
PointVS	0 Ligand Bias	Clash 3Å	r^2	-1.1485989556976175	-1.5204286558969402	-0.8452946948302935
PointVS	0 Ligand Bias	Clash 4Å	rmse	2.904839573058292	2.6499666291678423	3.160009589608604
PointVS	0 Ligand Bias	Clash 4Å	pearsonr	0.0258496088407226	-0.0676018145287995	0.1187386043989109
PointVS	0 Ligand Bias	Clash 4Å	r^2	-2.2964072825475066	-3.090679842192798	-1.6763384117625622
PointVS	0 Ligand Bias	Clash 5Å	rmse	3.585851450444864	3.164851452915488	4.0688156359216245
PointVS	0 Ligand Bias	Clash 5Å	pearsonr	0.0565440678332585	-0.0328442879262114	0.1473320665778357
PointVS	0 Ligand Bias	Clash 5Å	r^2	-4.023207848949874	-5.768490227695185	-2.797819840750399
PointVS	0 Ligand Bias	Clash 6Å	rmse	4.347910548411305	3.9094284284877663	4.790916937556838
PointVS	0 Ligand Bias	Clash 6Å	pearsonr	0.0027425202027046	-0.0976408382354279	0.1023233693843307
PointVS	0 Ligand Bias	Clash 6Å	r^2	-6.385123481606462	-8.449582598686076	-4.742029145628089
PointVS	0 Ligand Bias	Clash 7Å	rmse	5.118897417132256	4.514027112674914	5.774913941276909
PointVS	0 Ligand Bias	Clash 7Å	pearsonr	0.0336109797840021	-0.0585792691335586	0.1262599712876856
PointVS	0 Ligand Bias	Clash 7Å	r^2	-9.236451022647604	-12.664994953014784	-6.627729229994675
PointVS	0 Ligand Bias	Clash 8Å	rmse	5.1716135904345295	4.603772839047648	5.7598748095905625
PointVS	0 Ligand Bias	Clash 8Å	pearsonr	0.0500481994067165	-0.0379051384530103	0.1384894632285989
PointVS	0 Ligand Bias	Clash 8Å	r^2	-9.448373673979466	-12.648513052064752	-6.899590406383996
PointVS	0 Ligand Bias	Clash 9Å	rmse	5.164920147375671	4.658574729363675	5.661113018455669
PointVS	0 Ligand Bias	Clash 9Å	pearsonr	0.0673853847062581	-0.0237641910347621	0.1584609100047752
PointVS	0 Ligand Bias	Clash 9Å	r^2	-9.421345229028857	-12.320137459126888	-7.021143048631892
PointVS	0 Ligand Bias	Clash 10Å	rmse	5.186357295036742	4.604668155199973	5.766476219834381
PointVS	0 Ligand Bias	Clash 10Å	pearsonr	0.0642010216732127	-0.0295390619680589	0.1573306700227439
PointVS	0 Ligand Bias	Clash 10Å	r^2	-9.508032934651354	-12.76800847531278	-6.896605347590288
SIGN	0 Ligand Bias	Clash 1Å	rmse	1.7428873035801145	1.614867685218006	1.8662974436832696
SIGN	0 Ligand Bias	Clash 1Å	pearsonr	0.2555122580399971	0.1543694635038529	0.353954441131621
SIGN	0 Ligand Bias	Clash 1Å	r^2	-0.1866842361261638	-0.3680938134500168	-0.0359965857423424
SIGN	0 Ligand Bias	Clash 2Å	rmse	1.8108626623106296	1.6836859916767504	1.935971908147424
SIGN	0 Ligand Bias	Clash 2Å	pearsonr	0.1981001957863818	0.0965828137449222	0.2990740733778698
SIGN	0 Ligand Bias	Clash 2Å	r^2	-0.2810544496217131	-0.4665597401553035	-0.1261188433264146
SIGN	0 Ligand Bias	Clash 3Å	rmse	1.8680857815050915	1.7428419708428418	1.9892609588076124
SIGN	0 Ligand Bias	Clash 3Å	pearsonr	0.1564666212953177	0.05074796529744	0.2575827457943168
SIGN	0 Ligand Bias	Clash 3Å	r^2	-0.3632960948659021	-0.5650610212808125	-0.1972229735933556
SIGN	0 Ligand Bias	Clash 4Å	rmse	1.8673435218788648	1.7443600036801985	1.9861637770943643
SIGN	0 Ligand Bias	Clash 4Å	pearsonr	0.1335859944460944	0.0251989809345955	0.2342630866035371
SIGN	0 Ligand Bias	Clash 4Å	r^2	-0.3622129340996662	-0.5644694121207441	-0.1980379168389572
SIGN	0 Ligand Bias	Clash 5Å	rmse	1.877178642217258	1.7520150063781608	1.9972214445721888
SIGN	0 Ligand Bias	Clash 5Å	pearsonr	0.1102478808619573	-0.0019754414674743	0.216744036766939
SIGN	0 Ligand Bias	Clash 5Å	r^2	-0.3766000136357299	-0.5869194960914703	-0.203989805299081
SIGN	0 Ligand Bias	Clash 6Å	rmse	1.8334815858985904	1.711666302863385	1.951155904187684
SIGN	0 Ligand Bias	Clash 6Å	pearsonr	0.1317017956468551	0.0205240559893261	0.237675757501437
SIGN	0 Ligand Bias	Clash 6Å	r^2	-0.31325682353022	-0.5039477842297745	-0.1551661724232243
SIGN	0 Ligand Bias	Clash 7Å	rmse	1.8177348343007107	1.69313029395812	1.939612086424691
SIGN	0 Ligand Bias	Clash 7Å	pearsonr	0.1377899475275837	0.0309998956666708	0.2404924646423704
SIGN	0 Ligand Bias	Clash 7Å	r^2	-0.2907960290858933	-0.4671259459135096	-0.1436859411382403
SIGN	0 Ligand Bias	Clash 8Å	rmse	1.8781359649992369	1.7502133327959266	2.0031807510639084
SIGN	0 Ligand Bias	Clash 8Å	pearsonr	0.0949808518499931	-0.007733806948101	0.1938277280239769
SIGN	0 Ligand Bias	Clash 8Å	r^2	-0.3780044474637294	-0.5648895120072724	-0.2209496442759778
SIGN	0 Ligand Bias	Clash 9Å	rmse	1.9077961829223704	1.7796678140157338	2.0345104410055894
SIGN	0 Ligand Bias	Clash 9Å	pearsonr	0.0963689296432318	-0.0071453501154235	0.1981806283197184
SIGN	0 Ligand Bias	Clash 9Å	r^2	-0.4218720323000222	-0.6170864273038139	-0.2534686900245859
SIGN	0 Ligand Bias	Clash 10Å	rmse	1.9110285156138784	1.7808637073190952	2.0359600423568605
SIGN	0 Ligand Bias	Clash 10Å	pearsonr	0.1170878887087441	0.005355833987659	0.2241228465035109
SIGN	0 Ligand Bias	Clash 10Å	r^2	-0.4266942003165974	-0.6371606835133835	-0.2473087719451348
OnionNet-2	0 Ligand Bias	Clash 1Å	rmse	1.819824191455497	1.677203488922856	1.962325986011708
OnionNet-2	0 Ligand Bias	Clash 1Å	pearsonr	0.2519256693286718	0.1456367494129692	0.3559554598252792
OnionNet-2	0 Ligand Bias	Clash 1Å	r^2	-0.2937650891483732	-0.4893686244318956	-0.1304803381161269
OnionNet-2	0 Ligand Bias	Clash 2Å	rmse	1.8965559729014865	1.7360052562438557	2.054389657188972
OnionNet-2	0 Ligand Bias	Clash 2Å	pearsonr	0.1974037357232722	0.0858121578801689	0.3085853221000732
OnionNet-2	0 Ligand Bias	Clash 2Å	r^2	-0.4051668292715855	-0.6254520817083363	-0.220307171498039
OnionNet-2	0 Ligand Bias	Clash 3Å	rmse	2.001494438423581	1.8474051316553848	2.151940134534189
OnionNet-2	0 Ligand Bias	Clash 3Å	pearsonr	0.163912280464809	0.0615183608128346	0.2660658830746154
OnionNet-2	0 Ligand Bias	Clash 3Å	r^2	-0.5649675452464911	-0.8041313404014262	-0.3711977770220029
OnionNet-2	0 Ligand Bias	Clash 4Å	rmse	2.024618509993928	1.8750165025739995	2.1696540804934106
OnionNet-2	0 Ligand Bias	Clash 4Å	pearsonr	0.162666666556052	0.0602264633275899	0.2624840239076361
OnionNet-2	0 Ligand Bias	Clash 4Å	r^2	-0.6013378398915086	-0.8623698164953828	-0.3923177608958207
OnionNet-2	0 Ligand Bias	Clash 5Å	rmse	2.080666183603492	1.9252587831300545	2.230394028575027
OnionNet-2	0 Ligand Bias	Clash 5Å	pearsonr	0.1425128840642131	0.039093040113788	0.2436182747958414
OnionNet-2	0 Ligand Bias	Clash 5Å	r^2	-0.6912249526944403	-0.9737939614883732	-0.4712293733411208
OnionNet-2	0 Ligand Bias	Clash 6Å	rmse	2.087835937420886	1.9296792395134976	2.2431518670327444
OnionNet-2	0 Ligand Bias	Clash 6Å	pearsonr	0.1537602066803369	0.0491451732353768	0.257493900002013
OnionNet-2	0 Ligand Bias	Clash 6Å	r^2	-0.7029005963257027	-0.982757419849205	-0.4765904067823031
OnionNet-2	0 Ligand Bias	Clash 7Å	rmse	2.134428513031991	1.9821768497889165	2.284468263533024
OnionNet-2	0 Ligand Bias	Clash 7Å	pearsonr	0.1836974282806824	0.0804270739913736	0.2847408246548551
OnionNet-2	0 Ligand Bias	Clash 7Å	r^2	-0.779753221950618	-1.0847141142204249	-0.5348613443571434
OnionNet-2	0 Ligand Bias	Clash 8Å	rmse	2.1516749664758885	2.004496154567343	2.2975179662108114
OnionNet-2	0 Ligand Bias	Clash 8Å	pearsonr	0.1534742750151809	0.0499644669694413	0.2547497245170895
OnionNet-2	0 Ligand Bias	Clash 8Å	r^2	-0.8086306833848229	-1.1080052965000773	-0.5682706623360797
OnionNet-2	0 Ligand Bias	Clash 9Å	rmse	2.1852142951455096	2.02063237229652	2.3520122207501286
OnionNet-2	0 Ligand Bias	Clash 9Å	pearsonr	0.1345222715895018	0.019757638506302	0.2433308812417959
OnionNet-2	0 Ligand Bias	Clash 9Å	r^2	-0.8654543506380006	-1.1758685580068122	-0.6115970251994527
OnionNet-2	0 Ligand Bias	Clash 10Å	rmse	2.208537633911254	2.042404934795756	2.373199918219631
OnionNet-2	0 Ligand Bias	Clash 10Å	pearsonr	0.1129679185849987	0.0059241543105281	0.2181218202170818
OnionNet-2	0 Ligand Bias	Clash 10Å	r^2	-0.905487781758562	-1.2198914332610085	-0.6528587758112402
BothBias	CASF 2016	Redocked	rmse	1.267062324497203	1.158818408997852	1.370620577276572
BothBias	CASF 2016	Redocked	pearsonr	0.8412529710030384	0.803906398095504	0.87354380740569
BothBias	CASF 2016	Redocked	r^2	0.6592242883222066	0.6032423646461019	0.7068649075225661
BothBias	CASF 2016	Crossdocked (Best)	rmse	1.2914219091927308	1.171603828656692	1.4118805640878942
BothBias	CASF 2016	Crossdocked (Best)	pearsonr	0.833117858852668	0.7910748408241518	0.868289990892203
BothBias	CASF 2016	Crossdocked (Best)	r^2	0.6459953405115181	0.5845947361104651	0.6971648878400486
BothBias	CASF 2016	Crossdocked (Worst)	rmse	1.3233640956318746	1.2069756851722655	1.4328310179009611
BothBias	CASF 2016	Crossdocked (Worst)	pearsonr	0.8244186796040972	0.7843672444785581	0.8581762972767488
BothBias	CASF 2016	Crossdocked (Worst)	r^2	0.6282667801504235	0.5674161084536797	0.6792641426133154
BothBias	CASF 2016	Apo	rmse	1.4035184835188907	1.2699128798971642	1.5379215433081257
BothBias	CASF 2016	Apo	pearsonr	0.7951064942273897	0.7356707289493386	0.8425520066469944
BothBias	CASF 2016	Apo	r^2	0.5772046423990147	0.4987158295962635	0.6390836813280353
BothBias	CASF 2016	AlphaFold 2	rmse	1.403869429316314	1.2830838156031212	1.5226599265812135
BothBias	CASF 2016	AlphaFold 2	pearsonr	0.7982329836771771	0.7492901276958797	0.8399592673266844
BothBias	CASF 2016	AlphaFold 2	r^2	0.5828399781377315	0.5145052364933512	0.6397894516446753
BothBias	CASF 2016	Wrong Protein	rmse	1.6893320270852312	1.5609844117400962	1.815553377275693
BothBias	CASF 2016	Wrong Protein	pearsonr	0.6637082258576378	0.5928933395147011	0.7268651990602739
BothBias	CASF 2016	Wrong Protein	r^2	0.3942370466164862	0.3162130500691362	0.4607419230692851
LigandBias	CASF 2016	Redocked	rmse	1.4903807124605335	1.368849541358101	1.60944930075014
LigandBias	CASF 2016	Redocked	pearsonr	0.7545855145070687	0.6974427227731883	0.8030828326077593
LigandBias	CASF 2016	Redocked	r^2	0.5285158240298014	0.4573813963101947	0.5885186019617937
LigandBias	CASF 2016	Crossdocked (Best)	rmse	1.490380712460533	1.3670257921197515	1.6071702545425772
LigandBias	CASF 2016	Crossdocked (Best)	pearsonr	0.7545855145070686	0.6976531667919311	0.8029633245982466
LigandBias	CASF 2016	Crossdocked (Best)	r^2	0.5285158240298014	0.4578229989148784	0.5895574811209932
LigandBias	CASF 2016	Crossdocked (Worst)	rmse	1.4903807124605335	1.3670257921197515	1.6071702545425772
LigandBias	CASF 2016	Crossdocked (Worst)	pearsonr	0.7545855145070687	0.6976531667919312	0.8029633245982466
LigandBias	CASF 2016	Crossdocked (Worst)	r^2	0.5285158240298012	0.4578229989148784	0.589557481120993
LigandBias	CASF 2016	Apo	rmse	1.5032419700066444	1.3669107904804725	1.642437665317876
LigandBias	CASF 2016	Apo	pearsonr	0.7403075089941327	0.6703720471489194	0.7969162075060455
LigandBias	CASF 2016	Apo	r^2	0.5149888504205642	0.4286753794575653	0.5847256477707385
LigandBias	CASF 2016	AlphaFold 2	rmse	1.4926305981897796	1.3705337979716434	1.6125872133208217
LigandBias	CASF 2016	AlphaFold 2	pearsonr	0.7545734304215623	0.6968955984973635	0.804074194388625
LigandBias	CASF 2016	AlphaFold 2	r^2	0.5284215745337142	0.4567101483023211	0.5900932205385272
LigandBias	CASF 2016	Wrong Protein	rmse	1.490380712460533	1.3680600298375616	1.609352196061553
LigandBias	CASF 2016	Wrong Protein	pearsonr	0.7545855145070686	0.6979383410904959	0.8038113972520108
LigandBias	CASF 2016	Wrong Protein	r^2	0.5285158240298015	0.4583656768538122	0.5892435457630123
ProteinBias	CASF 2016	Redocked	rmse	1.6033530697626988	1.4712806987038818	1.7364714131192498
ProteinBias	CASF 2016	Redocked	pearsonr	0.6846055796169825	0.6182042994747342	0.7440824407892483
ProteinBias	CASF 2016	Redocked	r^2	0.4543288240966435	0.3720975790563413	0.5241989292156047
ProteinBias	CASF 2016	Crossdocked (Best)	rmse	1.6699605785126803	1.5303833665555733	1.8086167165911475
ProteinBias	CASF 2016	Crossdocked (Best)	pearsonr	0.650420015424765	0.5740873920810493	0.7168085048605859
ProteinBias	CASF 2016	Crossdocked (Best)	r^2	0.408049874817168	0.3170936957849951	0.4843158458228537
ProteinBias	CASF 2016	Crossdocked (Worst)	rmse	1.704980483320668	1.565219840912612	1.843627707597685
ProteinBias	CASF 2016	Crossdocked (Worst)	pearsonr	0.6301019049715555	0.5490454992233649	0.6993612901564278
ProteinBias	CASF 2016	Crossdocked (Worst)	r^2	0.3829625800587373	0.2834624557866449	0.4642620265503663
ProteinBias	CASF 2016	Apo	rmse	1.8640776967441508	1.703058851486868	2.021308763494196
ProteinBias	CASF 2016	Apo	pearsonr	0.5720769956623116	0.4863481035093808	0.6459181567409229
ProteinBias	CASF 2016	Apo	r^2	0.2542007235670075	0.1611139110455533	0.3281191253625101
ProteinBias	CASF 2016	AlphaFold 2	rmse	1.859382632757016	1.700359845305912	2.020722982352199
ProteinBias	CASF 2016	AlphaFold 2	pearsonr	0.5477442683252007	0.4655218019268449	0.6243319997051063
ProteinBias	CASF 2016	AlphaFold 2	r^2	0.2682094649276246	0.1718229958932669	0.3511851264468622
ProteinBias	CASF 2016	Wrong Protein	rmse	2.3114760199687163	2.1276878177218608	2.496899622231801
ProteinBias	CASF 2016	Wrong Protein	pearsonr	0.1242449505097999	0.0064395769961972	0.2377601247789715
ProteinBias	CASF 2016	Wrong Protein	r^2	-0.1341002936179527	-0.2641355975970613	-0.0236639354856557
Smina	CASF 2016	Redocked	rmse	1.859501266614641	1.7036522426484066	2.01062332963755
Smina	CASF 2016	Redocked	pearsonr	0.5285886209942029	0.4469726525468862	0.6050379096535282
Smina	CASF 2016	Redocked	r^2	0.2660514186691897	0.1551609504967466	0.3600299385342346
Smina	CASF 2016	Crossdocked (Best)	rmse	2.027192995313212	1.7767305251694767	2.313872922097308
Smina	CASF 2016	Crossdocked (Best)	pearsonr	0.4223366143384723	0.2654787442740547	0.5619220839454183
Smina	CASF 2016	Crossdocked (Best)	r^2	0.1277060263404517	-0.126560625971681	0.2958120117350508
Smina	CASF 2016	Crossdocked (Worst)	rmse	2.1308315812150687	1.887612538044424	2.4042628037935043
Smina	CASF 2016	Crossdocked (Worst)	pearsonr	0.3985190249562259	0.2915818511183234	0.521174590373429
Smina	CASF 2016	Crossdocked (Worst)	r^2	0.0362354935172977	-0.2422559385191485	0.2203101067592554
Smina	CASF 2016	Apo	rmse	2.197328185165868	1.96420354958155	2.424738639856705
Smina	CASF 2016	Apo	pearsonr	0.4161144046338434	0.3177848954370347	0.5134672990272692
Smina	CASF 2016	Apo	r^2	-0.0362959242514113	-0.2664075968538394	0.143187027100754
Smina	CASF 2016	AlphaFold 2	rmse	2.150801600346861	1.9566115253137617	2.342462713299048
Smina	CASF 2016	AlphaFold 2	pearsonr	0.425862123270176	0.3281702627926333	0.5175236268067257
Smina	CASF 2016	AlphaFold 2	r^2	0.0208483737168235	-0.1478522766806426	0.1596398450502816
Smina	CASF 2016	Wrong Protein	rmse	2.611403616709376	2.139769565887537	3.1618460104163795
Smina	CASF 2016	Wrong Protein	pearsonr	0.209247928757524	0.0630019734770232	0.4053834202107954
Smina	CASF 2016	Wrong Protein	r^2	-0.4475070274391999	-1.1197799517614428	0.0080660894972638
RFScore	CASF 2016	Redocked	rmse	1.4693405505289148	1.3458656522998556	1.5934554576638702
RFScore	CASF 2016	Redocked	pearsonr	0.7817289123312435	0.7296605284134936	0.8276008594119634
RFScore	CASF 2016	Redocked	r^2	0.5417340316408352	0.4774399594426676	0.5975717117387781
RFScore	CASF 2016	Crossdocked (Best)	rmse	1.4962761519942356	1.3694301894117125	1.62265585299053
RFScore	CASF 2016	Crossdocked (Best)	pearsonr	0.7704399462297472	0.7143891232840602	0.8179752619231998
RFScore	CASF 2016	Crossdocked (Best)	r^2	0.5247783843052745	0.4562959586119983	0.582361888437145
RFScore	CASF 2016	Crossdocked (Worst)	rmse	1.608089211271334	1.4760453658046992	1.738515855431812
RFScore	CASF 2016	Crossdocked (Worst)	pearsonr	0.7097595167161384	0.644333885319269	0.7669428618821702
RFScore	CASF 2016	Crossdocked (Worst)	r^2	0.4511003487888041	0.3671646713446096	0.5213741129257156
RFScore	CASF 2016	Apo	rmse	1.6744706787530754	1.5220032638056868	1.82559377969458
RFScore	CASF 2016	Apo	pearsonr	0.6895922459715641	0.6184005476859776	0.751729995540099
RFScore	CASF 2016	Apo	r^2	0.3982043676896332	0.300804622813456	0.4765889110623191
RFScore	CASF 2016	AlphaFold 2	rmse	1.682103616468957	1.5280557810064817	1.8342991058814475
RFScore	CASF 2016	AlphaFold 2	pearsonr	0.6716039704898866	0.5923937173171265	0.7394258369027538
RFScore	CASF 2016	AlphaFold 2	r^2	0.4010994157554859	0.299587311995691	0.4850592783338047
RFScore	CASF 2016	Wrong Protein	rmse	1.896682699250381	1.7464070886468606	2.042173479455498
RFScore	CASF 2016	Wrong Protein	pearsonr	0.5324225414728679	0.4519380201978945	0.6063084637235485
RFScore	CASF 2016	Wrong Protein	r^2	0.2364068147362519	0.1344238887650782	0.3219543451596227
Pafnucy	CASF 2016	Redocked	rmse	1.57938448809829	1.4602780581405903	1.6968130972880804
Pafnucy	CASF 2016	Redocked	pearsonr	0.7215655029862933	0.6632163550328171	0.7726061770989874
Pafnucy	CASF 2016	Redocked	r^2	0.470521396322857	0.4066360390040111	0.5245145881778395
Pafnucy	CASF 2016	Crossdocked (Best)	rmse	1.6102542767745778	1.486193420062928	1.7366315341120182
Pafnucy	CASF 2016	Crossdocked (Best)	pearsonr	0.7109362916249541	0.6520763476053301	0.7630339720498305
Pafnucy	CASF 2016	Crossdocked (Best)	r^2	0.4496213217543615	0.384356336190218	0.5046243272419085
Pafnucy	CASF 2016	Crossdocked (Worst)	rmse	1.6917436284342644	1.555483543461308	1.826599179241424
Pafnucy	CASF 2016	Crossdocked (Worst)	pearsonr	0.6583965376920352	0.588681527903647	0.7208262448198751
Pafnucy	CASF 2016	Crossdocked (Worst)	r^2	0.3925063016183324	0.3094405600441064	0.4614505716681598
Pafnucy	CASF 2016	Apo	rmse	1.7639440579664112	1.5896545449071473	1.9341494096929963
Pafnucy	CASF 2016	Apo	pearsonr	0.6348174283221528	0.5554070845664052	0.7055813398210383
Pafnucy	CASF 2016	Apo	r^2	0.3321736471087468	0.2309143019210756	0.417507099103323
Pafnucy	CASF 2016	AlphaFold 2	rmse	1.7624322810917858	1.610566601481218	1.9128920371200293
Pafnucy	CASF 2016	AlphaFold 2	pearsonr	0.6603346776198376	0.5942879932059995	0.7199770454633051
Pafnucy	CASF 2016	AlphaFold 2	r^2	0.3425327486304189	0.2484374967878493	0.4220258664623564
Pafnucy	CASF 2016	Wrong Protein	rmse	1.9502945550936608	1.7978227184302775	2.1039843997619374
Pafnucy	CASF 2016	Wrong Protein	pearsonr	0.4821371610670484	0.3918624807772259	0.5661261515534599
Pafnucy	CASF 2016	Wrong Protein	r^2	0.1926290948607824	0.086132332984444	0.281753823398364
PointVS	CASF 2016	Redocked	rmse	1.5651093824226372	1.4326464279411928	1.6991134095586706
PointVS	CASF 2016	Redocked	pearsonr	0.7282974686124396	0.6653301997642027	0.7805627510585789
PointVS	CASF 2016	Redocked	r^2	0.4800494185750698	0.3960869279581127	0.547729870324414
PointVS	CASF 2016	Crossdocked (Best)	rmse	1.6734079933718202	1.5244216537338136	1.822684828928671
PointVS	CASF 2016	Crossdocked (Best)	pearsonr	0.6960490453266533	0.6265399870821835	0.7552957776418672
PointVS	CASF 2016	Crossdocked (Best)	r^2	0.4056033451682569	0.3100774481270805	0.4849562305015609
PointVS	CASF 2016	Crossdocked (Worst)	rmse	1.7976477232322536	1.6480351201627623	1.9477363855727725
PointVS	CASF 2016	Crossdocked (Worst)	pearsonr	0.6425181317497047	0.565906782340385	0.7086360029436263
PointVS	CASF 2016	Crossdocked (Worst)	r^2	0.3140667484274472	0.1948743415871195	0.4106632454920079
PointVS	CASF 2016	Apo	rmse	1.8797300994580344	1.6981009647826335	2.058100035704952
PointVS	CASF 2016	Apo	pearsonr	0.6572994851828281	0.58539180307121	0.7210195730929282
PointVS	CASF 2016	Apo	r^2	0.241623392445806	0.1039404425717843	0.3517646343279519
PointVS	CASF 2016	AlphaFold 2	rmse	1.9211327992604688	1.7528407806720243	2.0919889618259164
PointVS	CASF 2016	AlphaFold 2	pearsonr	0.6260399191476935	0.554672678411148	0.6937273004168653
PointVS	CASF 2016	AlphaFold 2	r^2	0.2187967864715209	0.0834138926175656	0.3304164116804369
PointVS	CASF 2016	Wrong Protein	rmse	2.1004421773404944	1.9285087959576348	2.2705164286523174
PointVS	CASF 2016	Wrong Protein	pearsonr	0.5214914737382909	0.4358819087495924	0.6006563008967362
PointVS	CASF 2016	Wrong Protein	r^2	0.0635294178904996	-0.087166472659513	0.186160404186223
SIGN	CASF 2016	Redocked	rmse	1.4400552948919116	1.3167264197744994	1.565037038112486
SIGN	CASF 2016	Redocked	pearsonr	0.7594322492316677	0.7077050522239391	0.8056253467987925
SIGN	CASF 2016	Redocked	r^2	0.5598192898581291	0.4801459386321854	0.6280057205451116
SIGN	CASF 2016	Crossdocked (Best)	rmse	1.5190875430748634	1.3763418395417066	1.6643570699861163
SIGN	CASF 2016	Crossdocked (Best)	pearsonr	0.7354758149970926	0.6732866543829741	0.7881361811002701
SIGN	CASF 2016	Crossdocked (Best)	r^2	0.51017801396289	0.4127918930814518	0.5905062896438376
SIGN	CASF 2016	Crossdocked (Worst)	rmse	1.6567998122025354	1.51633389535673	1.7974304037035476
SIGN	CASF 2016	Crossdocked (Worst)	pearsonr	0.6970776071482717	0.6331126866831044	0.7528923576882534
SIGN	CASF 2016	Crossdocked (Worst)	r^2	0.4173433019441956	0.3006031333398987	0.5104807050725548
SIGN	CASF 2016	Apo	rmse	1.7222959233601265	1.551041359272485	1.8938594653829128
SIGN	CASF 2016	Apo	pearsonr	0.7077696147090448	0.6461675082977009	0.7607167344603509
SIGN	CASF 2016	Apo	r^2	0.3633371889312355	0.2371357133912791	0.4616445656650902
SIGN	CASF 2016	AlphaFold 2	rmse	1.8405283316801184	1.6611469586403882	2.0169097127506297
SIGN	CASF 2016	AlphaFold 2	pearsonr	0.6678380213918982	0.594683125252853	0.7335312926638993
SIGN	CASF 2016	AlphaFold 2	r^2	0.2829750738107291	0.1307846521407178	0.4102587247524273
SIGN	CASF 2016	Wrong Protein	rmse	2.0339846066616074	1.87602184587294	2.1942922913679106
SIGN	CASF 2016	Wrong Protein	pearsonr	0.5452574057957436	0.4627216954166447	0.6208550855505924
SIGN	CASF 2016	Wrong Protein	r^2	0.1218514396348934	-0.0296379609436564	0.2451751574410254
OnionNet-2	CASF 2016	Redocked	rmse	1.4756775237067166	1.3387334442058283	1.6131108434127186
OnionNet-2	CASF 2016	Redocked	pearsonr	0.7569246597589707	0.7035532342372358	0.8020007491988436
OnionNet-2	CASF 2016	Redocked	r^2	0.5377726880613973	0.4612748769125009	0.602363908274287
OnionNet-2	CASF 2016	Crossdocked (Best)	rmse	1.5204257530414065	1.3766840382525785	1.6642058216380002
OnionNet-2	CASF 2016	Crossdocked (Best)	pearsonr	0.7407551617356576	0.680960733711843	0.7903908563504163
OnionNet-2	CASF 2016	Crossdocked (Best)	r^2	0.5093146265950944	0.4252293005666532	0.5768316318171961
OnionNet-2	CASF 2016	Crossdocked (Worst)	rmse	1.6567528207825462	1.5094938163205704	1.802463253733788
OnionNet-2	CASF 2016	Crossdocked (Worst)	pearsonr	0.6868459065182384	0.6212768576506397	0.7432363535057254
OnionNet-2	CASF 2016	Crossdocked (Worst)	r^2	0.4173763418586801	0.3189172311396776	0.4967989820233962
OnionNet-2	CASF 2016	Apo	rmse	1.65662995752707	1.5094858033059575	1.7997769569641042
OnionNet-2	CASF 2016	Apo	pearsonr	0.7174958795788601	0.6535053708192816	0.77109999157138
OnionNet-2	CASF 2016	Apo	r^2	0.4109597681413581	0.3111171760635686	0.4893067070482272
OnionNet-2	CASF 2016	AlphaFold 2	rmse	1.7158533683314623	1.5605928675002383	1.87161364176196
OnionNet-2	CASF 2016	AlphaFold 2	pearsonr	0.6662143241418922	0.5940375676691557	0.7311631973153092
OnionNet-2	CASF 2016	AlphaFold 2	r^2	0.3768256191507408	0.2678179493476971	0.4685678368486543
OnionNet-2	CASF 2016	Wrong Protein	rmse	2.0739707031325976	1.9067075610447777	2.239288524189735
OnionNet-2	CASF 2016	Wrong Protein	pearsonr	0.4344851745309653	0.3430422308417137	0.5213573176450821
OnionNet-2	CASF 2016	Wrong Protein	r^2	0.0869849996013868	-0.0469187503945069	0.1976237886237563
BothBias	CASF 2016	0-1Å	rmse	1.4017808919838008	1.2683413811165114	1.541607416320791
BothBias	CASF 2016	0-1Å	pearsonr	0.803475495089511	0.7575246380472769	0.8430983363421445
BothBias	CASF 2016	0-1Å	r^2	0.5833352055693972	0.5132128463143281	0.6433354388349299
BothBias	CASF 2016	1-2Å	rmse	1.2389046183556918	1.0959110935039809	1.3760921257879557
BothBias	CASF 2016	1-2Å	pearsonr	0.8575996235313478	0.807248880592412	0.8981937027555229
BothBias	CASF 2016	1-2Å	r^2	0.6785480755115597	0.6009723609817521	0.7411912107630436
BothBias	CASF 2016	2-4Å	rmse	1.2001427031474363	1.0865062548589104	1.3134665315653011
BothBias	CASF 2016	2-4Å	pearsonr	0.8518075320331409	0.8113176781359676	0.8855373638220361
BothBias	CASF 2016	2-4Å	r^2	0.6825442219012521	0.6217467433547317	0.7324405107101999
BothBias	CASF 2016	4-6Å	rmse	1.2050894063140036	1.0966848278835066	1.313135001147553
BothBias	CASF 2016	4-6Å	pearsonr	0.8524257069174915	0.8103067157128094	0.8874224086241359
BothBias	CASF 2016	4-6Å	r^2	0.6685703610481875	0.6102783144035747	0.7160742260593151
BothBias	CASF 2016	6-8Å	rmse	1.2124761150918173	1.1043939190306915	1.3174909456953188
BothBias	CASF 2016	6-8Å	pearsonr	0.8565613227311738	0.8181664031156002	0.8889257612741641
BothBias	CASF 2016	6-8Å	r^2	0.6724036051838151	0.620083024661586	0.7161758911383068
BothBias	CASF 2016	8-10Å	rmse	1.3598444458631116	1.2461839443187706	1.4732531614914055
BothBias	CASF 2016	8-10Å	pearsonr	0.8183740770317988	0.7749404664862659	0.8569878021062045
BothBias	CASF 2016	8-10Å	r^2	0.6098591885972768	0.550867475757806	0.6593501734124506
BothBias	CASF 2016	10-15Å	rmse	1.5416456484325027	1.4118727274223073	1.672931421290286
BothBias	CASF 2016	10-15Å	pearsonr	0.7903238250913192	0.7351528713153846	0.8370741166289942
BothBias	CASF 2016	10-15Å	r^2	0.5208851266469683	0.4393614377131212	0.5875579164387281
BothBias	CASF 2016	15-20Å	rmse	1.7224098823550866	1.5770568418353534	1.8631149188945693
BothBias	CASF 2016	15-20Å	pearsonr	0.7206285505063464	0.6579486400536583	0.7761956689867034
BothBias	CASF 2016	15-20Å	r^2	0.3919984277973916	0.2987265328359733	0.4697358796164692
BothBias	CASF 2016	20-25Å	rmse	1.8088650987913413	1.654148952734738	1.959698667354173
BothBias	CASF 2016	20-25Å	pearsonr	0.6962191986797419	0.6263792608370946	0.7568435521073157
BothBias	CASF 2016	20-25Å	r^2	0.3386137899361305	0.2301319824038471	0.4239439891535824
BothBias	CASF 2016	25-30Å	rmse	1.832392013950532	1.670870093669964	1.9875725939594584
BothBias	CASF 2016	25-30Å	pearsonr	0.6954480913698955	0.6168465385584345	0.7621234757168539
BothBias	CASF 2016	25-30Å	r^2	0.3154934191266454	0.1854183219095262	0.4152339828394098
LigandBias	CASF 2016	0-1Å	rmse	1.6358072768345615	1.4934312615930907	1.7822890744873197
LigandBias	CASF 2016	0-1Å	pearsonr	0.6883649226582467	0.620097948497478	0.7501454709475869
LigandBias	CASF 2016	0-1Å	r^2	0.4325980721983233	0.3525637911250445	0.5036658336441548
LigandBias	CASF 2016	1-2Å	rmse	1.4707172669570432	1.311274262963516	1.6216329101373306
LigandBias	CASF 2016	1-2Å	pearsonr	0.7780766943772304	0.7013891764549203	0.8393325743800242
LigandBias	CASF 2016	1-2Å	r^2	0.5469995129646792	0.4433132963496016	0.6290641370853274
LigandBias	CASF 2016	2-4Å	rmse	1.420451325511619	1.2876298445836436	1.5537486688953204
LigandBias	CASF 2016	2-4Å	pearsonr	0.7715099025667835	0.7096176926717556	0.8222137884739148
LigandBias	CASF 2016	2-4Å	r^2	0.555296885544257	0.4755096093757093	0.6206711456848558
LigandBias	CASF 2016	4-6Å	rmse	1.4311022617170972	1.3028214984499606	1.5574317748226847
LigandBias	CASF 2016	4-6Å	pearsonr	0.7504705869346884	0.6853111097299162	0.8055234775231608
LigandBias	CASF 2016	4-6Å	r^2	0.5325941512265482	0.4495263902079612	0.601765875874076
LigandBias	CASF 2016	6-8Å	rmse	1.4031735041665647	1.274565516059967	1.531669689282391
LigandBias	CASF 2016	6-8Å	pearsonr	0.7759139251096769	0.7203739719976002	0.8224123108103124
LigandBias	CASF 2016	6-8Å	r^2	0.5612516659904666	0.48988453243687	0.6214236223232462
LigandBias	CASF 2016	8-10Å	rmse	1.4937914581678535	1.362963698235607	1.6239319991063046
LigandBias	CASF 2016	8-10Å	pearsonr	0.7507622909898567	0.6921325763782258	0.8013965735924629
LigandBias	CASF 2016	8-10Å	r^2	0.5292147336476063	0.4571810569381728	0.5910726618039082
LigandBias	CASF 2016	10-15Å	rmse	1.5280281324657878	1.394624479328771	1.662179311082068
LigandBias	CASF 2016	10-15Å	pearsonr	0.7533294605113086	0.6924369721169745	0.8059631077584382
LigandBias	CASF 2016	10-15Å	r^2	0.5293118870955018	0.4531447512754903	0.595701463154623
LigandBias	CASF 2016	15-20Å	rmse	1.520990539831427	1.3922858517313463	1.6490517690534472
LigandBias	CASF 2016	15-20Å	pearsonr	0.749335891580257	0.6865735732696385	0.8018847830839549
LigandBias	CASF 2016	15-20Å	r^2	0.5258838917893313	0.4492005407515976	0.5907614239303236
LigandBias	CASF 2016	20-25Å	rmse	1.5236529935311014	1.3899068417730172	1.6568109929210162
LigandBias	CASF 2016	20-25Å	pearsonr	0.7538055074081593	0.6931574653401399	0.805903766625281
LigandBias	CASF 2016	20-25Å	r^2	0.5307385097563024	0.4543293007662911	0.5956101267072224
LigandBias	CASF 2016	25-30Å	rmse	1.5258739342134209	1.379973608203191	1.672337144854288
LigandBias	CASF 2016	25-30Å	pearsonr	0.7485211822110107	0.676700001294744	0.8060242557838644
LigandBias	CASF 2016	25-30Å	r^2	0.5253448955865333	0.4376809677323321	0.5972734519429711
ProteinBias	CASF 2016	0-1Å	rmse	1.4517280117653222	1.3142311932671014	1.5867257599841091
ProteinBias	CASF 2016	0-1Å	pearsonr	0.752802507464451	0.688505451726827	0.8081389796896035
ProteinBias	CASF 2016	0-1Å	r^2	0.5531136915929433	0.4675585948797106	0.6248699270537121
ProteinBias	CASF 2016	1-2Å	rmse	1.5456824608952264	1.3442909020326177	1.7462174746857724
ProteinBias	CASF 2016	1-2Å	pearsonr	0.7183388185591595	0.612857650958072	0.8044542230065304
ProteinBias	CASF 2016	1-2Å	r^2	0.4996420042157273	0.3505424262645269	0.6137086278725495
ProteinBias	CASF 2016	2-4Å	rmse	1.5718045679784602	1.4292677007373418	1.7143582494053828
ProteinBias	CASF 2016	2-4Å	pearsonr	0.685833911975776	0.6052311476652258	0.7538015346283568
ProteinBias	CASF 2016	2-4Å	r^2	0.455479102798445	0.3606878515431546	0.5307559960693745
ProteinBias	CASF 2016	4-6Å	rmse	1.695330937941118	1.537178758422634	1.852467040878866
ProteinBias	CASF 2016	4-6Å	pearsonr	0.6175582087697795	0.5368616789400613	0.6912657694148908
ProteinBias	CASF 2016	4-6Å	r^2	0.3440635253913878	0.2572679555341194	0.4146784824918533
ProteinBias	CASF 2016	6-8Å	rmse	1.7969809271187365	1.6311901140914449	1.9561954278020188
ProteinBias	CASF 2016	6-8Å	pearsonr	0.5529413221647	0.4483290874742542	0.6490503804685442
ProteinBias	CASF 2016	6-8Å	r^2	0.2804190378139662	0.1695679874196449	0.3721268818161302
ProteinBias	CASF 2016	8-10Å	rmse	1.932629765165979	1.778308835831485	2.0879314182698523
ProteinBias	CASF 2016	8-10Å	pearsonr	0.5198028770683905	0.4282517218569863	0.6049138223234901
ProteinBias	CASF 2016	8-10Å	r^2	0.2119745433946221	0.1254301402269073	0.2823228879354892
ProteinBias	CASF 2016	10-15Å	rmse	2.1239365963893984	1.9482191443174184	2.296655165381152
ProteinBias	CASF 2016	10-15Å	pearsonr	0.4889425815733009	0.3967012331936976	0.5715458840248336
ProteinBias	CASF 2016	10-15Å	r^2	0.0906027712512735	-0.0187998977744229	0.1738190913597916
ProteinBias	CASF 2016	15-20Å	rmse	2.2640074547620177	2.075326054376578	2.454045678827722
ProteinBias	CASF 2016	15-20Å	pearsonr	0.3171592556425034	0.207010581065264	0.4192375507709227
ProteinBias	CASF 2016	15-20Å	r^2	-0.0504790369409242	-0.1673806522898121	0.0398875961233188
ProteinBias	CASF 2016	20-25Å	rmse	2.324334289163181	2.120113238426289	2.523886129364273
ProteinBias	CASF 2016	20-25Å	pearsonr	0.305117076299108	0.1923663503191772	0.4118579343342167
ProteinBias	CASF 2016	20-25Å	r^2	-0.0920435424570971	-0.2226666751887154	0.010669281701659
ProteinBias	CASF 2016	25-30Å	rmse	2.3392665726014887	2.127067047316859	2.539965294459671
ProteinBias	CASF 2016	25-30Å	pearsonr	0.2195831803849895	0.0689271312844335	0.3506265952349368
ProteinBias	CASF 2016	25-30Å	r^2	-0.1155788628892637	-0.2621529327525541	-0.0087273335922298
Smina	CASF 2016	0-1Å	rmse	1.788224449953293	1.6342278931612495	1.9405366936579864
Smina	CASF 2016	0-1Å	pearsonr	0.5789335708980653	0.4930188139917072	0.6550451433061657
Smina	CASF 2016	0-1Å	r^2	0.3219361478506957	0.2012775456152269	0.4227281737323687
Smina	CASF 2016	1-2Å	rmse	1.83390404487814	1.612559794494041	2.0443440051952204
Smina	CASF 2016	1-2Å	pearsonr	0.5651283655144801	0.4450030370512437	0.6722307053506863
Smina	CASF 2016	1-2Å	r^2	0.2956419164180259	0.1282031964655731	0.4261503889525297
Smina	CASF 2016	2-4Å	rmse	1.939723320834685	1.7102895822344977	2.16450521832779
Smina	CASF 2016	2-4Å	pearsonr	0.5764567099822014	0.4832930129818295	0.6630291377759356
Smina	CASF 2016	2-4Å	r^2	0.1707279410299681	-0.0014353464852797	0.31521375413943
Smina	CASF 2016	4-6Å	rmse	2.3189419823106108	2.115888717763827	2.5172401664882824
Smina	CASF 2016	4-6Å	pearsonr	0.5186967502915406	0.4293825208953065	0.6005252582463659
Smina	CASF 2016	4-6Å	r^2	-0.227248677194477	-0.4639305998303227	-0.0419179396693876
Smina	CASF 2016	6-8Å	rmse	2.390468766283946	2.199224844966884	2.577613075525389
Smina	CASF 2016	6-8Å	pearsonr	0.5738762717529027	0.488343515829235	0.6509931291025791
Smina	CASF 2016	6-8Å	r^2	-0.2733824991217279	-0.517482241359011	-0.0824573348281933
Smina	CASF 2016	8-10Å	rmse	2.691862726202642	2.4860832924491523	2.902307808342639
Smina	CASF 2016	8-10Å	pearsonr	0.5024317249740431	0.4029220532097229	0.5954889987941661
Smina	CASF 2016	8-10Å	r^2	-0.5287931816756308	-0.8238934188990803	-0.3093181336112084
Smina	CASF 2016	10-15Å	rmse	3.017824971566792	2.786251712013702	3.245019653735864
Smina	CASF 2016	10-15Å	pearsonr	0.4718321739050225	0.3674284617630108	0.5700367054725884
Smina	CASF 2016	10-15Å	r^2	-0.8359406003434706	-1.1645414529290183	-0.5745034993890459
Smina	CASF 2016	15-20Å	rmse	3.0986064549312733	2.859694545152642	3.337758271613096
Smina	CASF 2016	15-20Å	pearsonr	0.385778343118918	0.277196129008803	0.4961237951699451
Smina	CASF 2016	15-20Å	r^2	-0.967725562875122	-1.3005975946481212	-0.69907917421047
Smina	CASF 2016	20-25Å	rmse	3.1065231304276577	2.8686628683087263	3.336707085670792
Smina	CASF 2016	20-25Å	pearsonr	0.4343472617235299	0.3290812347150952	0.5351395165934724
Smina	CASF 2016	20-25Å	r^2	-0.9507066305917672	-1.282391473212558	-0.6900295073906583
Smina	CASF 2016	25-30Å	rmse	3.159429454311094	2.902333200745294	3.408954569175505
Smina	CASF 2016	25-30Å	pearsonr	0.4349115749634422	0.3084384566833759	0.5517557004910044
Smina	CASF 2016	25-30Å	r^2	-1.0349707554597305	-1.4210630800842488	-0.7457879396374513
RFScore	CASF 2016	0-1Å	rmse	1.390048093058295	1.274762766552811	1.5075530215025128
RFScore	CASF 2016	0-1Å	pearsonr	0.8095452093615141	0.7648555808507085	0.847393176287878
RFScore	CASF 2016	0-1Å	r^2	0.5902809208246955	0.5310985454286311	0.6399829623754368
RFScore	CASF 2016	1-2Å	rmse	1.4126043874615986	1.2630496008766785	1.5559086402986675
RFScore	CASF 2016	1-2Å	pearsonr	0.8024413320109383	0.732631923997637	0.8584541970833883
RFScore	CASF 2016	1-2Å	r^2	0.5820913234512096	0.4952982208383773	0.6517737764890434
RFScore	CASF 2016	2-4Å	rmse	1.4451059071069288	1.30866828839197	1.5789567374670357
RFScore	CASF 2016	2-4Å	pearsonr	0.7639633425422464	0.7003760558548002	0.8165499616817726
RFScore	CASF 2016	2-4Å	r^2	0.5397256102910052	0.4615556794425771	0.6024137598664804
RFScore	CASF 2016	4-6Å	rmse	1.5736916798284974	1.4381555899792655	1.7086728264192257
RFScore	CASF 2016	4-6Å	pearsonr	0.7041527930810617	0.6361036350327536	0.7633067602732589
RFScore	CASF 2016	4-6Å	r^2	0.434813078374107	0.3496543613617544	0.5011779381225661
RFScore	CASF 2016	6-8Å	rmse	1.6694904744736832	1.5264313293133212	1.8099687516926093
RFScore	CASF 2016	6-8Å	pearsonr	0.683987084435198	0.6100523358413685	0.7477482976945864
RFScore	CASF 2016	6-8Å	r^2	0.3789012996054536	0.2823584104979201	0.4553096098363128
RFScore	CASF 2016	8-10Å	rmse	1.9170106519387824	1.7641217923840595	2.07217428651913
RFScore	CASF 2016	8-10Å	pearsonr	0.6043437112431334	0.5256758583290961	0.6738645576591896
RFScore	CASF 2016	8-10Å	r^2	0.2246603900633161	0.0918128940258236	0.3277195592931315
RFScore	CASF 2016	10-15Å	rmse	2.2220182952936445	2.034821278172256	2.4030254865433647
RFScore	CASF 2016	10-15Å	pearsonr	0.560186599339404	0.4727377177848769	0.6372327742908891
RFScore	CASF 2016	10-15Å	r^2	0.0046729864097961	-0.1620220797426437	0.1392818833546985
RFScore	CASF 2016	15-20Å	rmse	2.414647464406168	2.2045320863286	2.6264396695626244
RFScore	CASF 2016	15-20Å	pearsonr	0.4641309584456982	0.3597578250656142	0.5617069787453675
RFScore	CASF 2016	15-20Å	r^2	-0.1949208843091761	-0.3984753706245501	-0.0311404732067672
RFScore	CASF 2016	20-25Å	rmse	2.4812715883192653	2.2704297144979915	2.6873202501774696
RFScore	CASF 2016	20-25Å	pearsonr	0.4353403683856787	0.3371488053596404	0.5253046351659508
RFScore	CASF 2016	20-25Å	r^2	-0.2444899172835095	-0.4482662709097127	-0.0819277097184987
RFScore	CASF 2016	25-30Å	rmse	2.543487491764389	2.3203048201620584	2.759158381720267
RFScore	CASF 2016	25-30Å	pearsonr	0.3676924763977564	0.2389868542842015	0.4849618169853918
RFScore	CASF 2016	25-30Å	r^2	-0.3188641389602351	-0.5551757849597281	-0.1351045250317962
Pafnucy	CASF 2016	0-1Å	rmse	1.5048642194833397	1.3777770086809304	1.6319306769311472
Pafnucy	CASF 2016	0-1Å	pearsonr	0.7398771870535523	0.6795817469052337	0.7917965185025442
Pafnucy	CASF 2016	0-1Å	r^2	0.5198010921495086	0.4437924498478459	0.5835281062397785
Pafnucy	CASF 2016	1-2Å	rmse	1.4822765652681895	1.322001006345534	1.640643505073169
Pafnucy	CASF 2016	1-2Å	pearsonr	0.7617633595688161	0.6777580393927486	0.8285188250141107
Pafnucy	CASF 2016	1-2Å	r^2	0.5398506940204768	0.432925034211473	0.6196907135048413
Pafnucy	CASF 2016	2-4Å	rmse	1.5320406268497713	1.3879255608587706	1.670179120609798
Pafnucy	CASF 2016	2-4Å	pearsonr	0.71382121872975	0.6471430306655993	0.7708789393822847
Pafnucy	CASF 2016	2-4Å	r^2	0.4826814846666778	0.4016255554753501	0.5488664995026473
Pafnucy	CASF 2016	4-6Å	rmse	1.733725450185292	1.5757501734487012	1.8935377613237705
Pafnucy	CASF 2016	4-6Å	pearsonr	0.6080220278659173	0.5232386850819261	0.6842196905222171
Pafnucy	CASF 2016	4-6Å	r^2	0.314016838734796	0.2027534756990018	0.4034018189531871
Pafnucy	CASF 2016	6-8Å	rmse	1.742068189722387	1.5746263064525026	1.9075265207247347
Pafnucy	CASF 2016	6-8Å	pearsonr	0.6515819013703624	0.5747270482324169	0.7204822469139915
Pafnucy	CASF 2016	6-8Å	r^2	0.3237254707699575	0.2113017404298229	0.4166393047633654
Pafnucy	CASF 2016	8-10Å	rmse	1.9265973530089608	1.7525352896569388	2.1066108205114777
Pafnucy	CASF 2016	8-10Å	pearsonr	0.5915034563985889	0.510032976033856	0.6647154505880373
Pafnucy	CASF 2016	8-10Å	r^2	0.2168862708866207	0.0970010122314786	0.3136846090770573
Pafnucy	CASF 2016	10-15Å	rmse	2.2431293192355044	2.045407841532071	2.435314218127
Pafnucy	CASF 2016	10-15Å	pearsonr	0.5235267163556585	0.441683251750698	0.5991315408509474
Pafnucy	CASF 2016	10-15Å	r^2	-0.0143297283521965	-0.1762051578169096	0.1156035058462633
Pafnucy	CASF 2016	15-20Å	rmse	2.218357513329383	2.0281764859206555	2.4044270094182645
Pafnucy	CASF 2016	15-20Å	pearsonr	0.5260757230181992	0.4414177301958468	0.6074536608892003
Pafnucy	CASF 2016	15-20Å	r^2	-0.0085437976977289	-0.1548380335180063	0.1131173709808523
Pafnucy	CASF 2016	20-25Å	rmse	2.3035452166157744	2.0950907639005427	2.502458939718593
Pafnucy	CASF 2016	20-25Å	pearsonr	0.51790654043897	0.4289417393657965	0.5996427082370646
Pafnucy	CASF 2016	20-25Å	r^2	-0.0725962146578385	-0.2395860709188853	0.0633587791136393
Pafnucy	CASF 2016	25-30Å	rmse	2.2971547558602894	2.093562386197605	2.4903931845132097
Pafnucy	CASF 2016	25-30Å	pearsonr	0.4990291918940771	0.385624803406383	0.5974113588337249
Pafnucy	CASF 2016	25-30Å	r^2	-0.0757747710309126	-0.2562602915251787	0.0621179774991168
PointVS	CASF 2016	0-1Å	rmse	1.4381038383251217	1.322848351360937	1.5521624408851613
PointVS	CASF 2016	0-1Å	pearsonr	0.7598443503552678	0.7064395830139375	0.8053256982645867
PointVS	CASF 2016	0-1Å	r^2	0.5614622073735981	0.4887864369272503	0.6215200829912073
PointVS	CASF 2016	1-2Å	rmse	1.4661671015600402	1.3143605903672213	1.6124728174052425
PointVS	CASF 2016	1-2Å	pearsonr	0.7735166608428999	0.7005408877880109	0.8328757813469629
PointVS	CASF 2016	1-2Å	r^2	0.5497981998811119	0.4579343147559771	0.6179626186757798
PointVS	CASF 2016	2-4Å	rmse	1.633899901569712	1.4717668512910302	1.7904047832231995
PointVS	CASF 2016	2-4Å	pearsonr	0.7047643028684529	0.6361473720430625	0.7654233410981198
PointVS	CASF 2016	2-4Å	r^2	0.4116058428276854	0.3081478561606237	0.4962778134225462
PointVS	CASF 2016	4-6Å	rmse	1.8160879653082769	1.6544602108742985	1.9757413618736723
PointVS	CASF 2016	4-6Å	pearsonr	0.6568586013126039	0.5837657572700873	0.7202562323796645
PointVS	CASF 2016	4-6Å	r^2	0.2472919385123122	0.1166763865703264	0.3488530322734064
PointVS	CASF 2016	6-8Å	rmse	1.9090641862610525	1.7432007974721873	2.0709123928104995
PointVS	CASF 2016	6-8Å	pearsonr	0.6832770563137203	0.6123805395165579	0.7452038450530095
PointVS	CASF 2016	6-8Å	r^2	0.1878545969649547	0.0476525849250211	0.2966796456836899
PointVS	CASF 2016	8-10Å	rmse	2.0801865654758345	1.9108701691885528	2.249778228268862
PointVS	CASF 2016	8-10Å	pearsonr	0.6303341810409412	0.5510466492471012	0.7002573715717798
PointVS	CASF 2016	8-10Å	r^2	0.0870489471959212	-0.0705234811685858	0.2040007341376441
PointVS	CASF 2016	10-15Å	rmse	2.4375892888227924	2.232987058057702	2.63729394695368
PointVS	CASF 2016	10-15Å	pearsonr	0.5209544519958842	0.4284214166716183	0.6062909105051815
PointVS	CASF 2016	10-15Å	r^2	-0.1978200986424658	-0.4022060257384466	-0.0357335136978593
PointVS	CASF 2016	15-20Å	rmse	2.471737368655465	2.272582713993516	2.663841788960956
PointVS	CASF 2016	15-20Å	pearsonr	0.4953061031845052	0.4053283538179667	0.5784497745441837
PointVS	CASF 2016	15-20Å	r^2	-0.2520922632248934	-0.4529100068365101	-0.0884430663486894
PointVS	CASF 2016	20-25Å	rmse	2.5239739104858057	2.308289338981916	2.7326612837985342
PointVS	CASF 2016	20-25Å	pearsonr	0.4632460736351808	0.3657053998483879	0.5535391681244204
PointVS	CASF 2016	20-25Å	r^2	-0.2876934891228371	-0.507088887564502	-0.1176286495500801
PointVS	CASF 2016	25-30Å	rmse	2.507346015781855	2.2846785509732266	2.720258400807222
PointVS	CASF 2016	25-30Å	pearsonr	0.4848287558833102	0.3828985239788777	0.5751513209138711
PointVS	CASF 2016	25-30Å	r^2	-0.2816498449162465	-0.5115923934596726	-0.1067719553809871
SIGN	CASF 2016	0-1Å	rmse	1.2635669986131517	1.1469920257627566	1.3819881092040096
SIGN	CASF 2016	0-1Å	pearsonr	0.8167564145090898	0.7706164358916535	0.8572338133481086
SIGN	CASF 2016	0-1Å	r^2	0.6614497977081817	0.5884629231700168	0.7206026015664863
SIGN	CASF 2016	1-2Å	rmse	1.2739082531210837	1.1472606834794683	1.3917461812352216
SIGN	CASF 2016	1-2Å	pearsonr	0.8226527980531477	0.7609858495454503	0.8723838660273059
SIGN	CASF 2016	1-2Å	r^2	0.6601270623012568	0.5647621630025169	0.7285422202115946
SIGN	CASF 2016	2-4Å	rmse	1.4625784252471696	1.3379312745735483	1.587475686694508
SIGN	CASF 2016	2-4Å	pearsonr	0.780998138171649	0.7280081033635286	0.826201264004878
SIGN	CASF 2016	2-4Å	r^2	0.5285281439469249	0.4298313705403189	0.6057202032430502
SIGN	CASF 2016	4-6Å	rmse	1.794864656121763	1.6353695835284594	1.9551172899504925
SIGN	CASF 2016	4-6Å	pearsonr	0.7088261260104971	0.6361249604539548	0.7698949389521362
SIGN	CASF 2016	4-6Å	r^2	0.2647818764272579	0.0830796887227912	0.4015252000546343
SIGN	CASF 2016	6-8Å	rmse	1.97435906163468	1.8203726143940413	2.12068677488542
SIGN	CASF 2016	6-8Å	pearsonr	0.71320277663946	0.6397069589047136	0.7749234236298139
SIGN	CASF 2016	6-8Å	r^2	0.1313496627719749	-0.0494785603828565	0.2732793881539186
SIGN	CASF 2016	8-10Å	rmse	2.1973449137604826	2.02224988917966	2.374312996904854
SIGN	CASF 2016	8-10Å	pearsonr	0.6620649925443227	0.5906492240880773	0.7242588342305237
SIGN	CASF 2016	8-10Å	r^2	-0.0186837441913978	-0.2277927637887531	0.1370159257752543
SIGN	CASF 2016	10-15Å	rmse	2.559486180728182	2.372412511011849	2.7450282428135333
SIGN	CASF 2016	10-15Å	pearsonr	0.6446330415007806	0.5727049863419974	0.7088375979660991
SIGN	CASF 2016	10-15Å	r^2	-0.3206146202033817	-0.5767702776625282	-0.1195693524176454
SIGN	CASF 2016	15-20Å	rmse	2.577727946533827	2.383280409726111	2.7668236979561383
SIGN	CASF 2016	15-20Å	pearsonr	0.5925346352992171	0.5039201034616102	0.6737128024288906
SIGN	CASF 2016	15-20Å	r^2	-0.3617765012756351	-0.6226423181286899	-0.1536682828007949
SIGN	CASF 2016	20-25Å	rmse	2.5982578858359213	2.407001395372204	2.7836785844070016
SIGN	CASF 2016	20-25Å	pearsonr	0.6289037833013341	0.5560757622573532	0.6937010737274186
SIGN	CASF 2016	20-25Å	r^2	-0.3646060031709357	-0.6196073240446173	-0.1585821997454488
SIGN	CASF 2016	25-30Å	rmse	2.731122795388119	2.5131063590679736	2.948184127450696
SIGN	CASF 2016	25-30Å	pearsonr	0.5519236229496952	0.4511907264459551	0.641137507378158
SIGN	CASF 2016	25-30Å	r^2	-0.5206290850831345	-0.8338101334198401	-0.282207303910618
OnionNet-2	CASF 2016	0-1Å	rmse	1.2612762146528131	1.1562041026172367	1.3664598848673328
OnionNet-2	CASF 2016	0-1Å	pearsonr	0.8319206794847993	0.7946854271104181	0.8639010729152303
OnionNet-2	CASF 2016	0-1Å	r^2	0.6626762287624111	0.6069624037935927	0.7092842891754775
OnionNet-2	CASF 2016	1-2Å	rmse	1.335896611394615	1.1816914129827043	1.483633549916233
OnionNet-2	CASF 2016	1-2Å	pearsonr	0.805974023771185	0.7375777309973821	0.8629488933430127
OnionNet-2	CASF 2016	1-2Å	r^2	0.6262458850639094	0.5318499421694998	0.6980700541346703
OnionNet-2	CASF 2016	2-4Å	rmse	1.4637308190330287	1.327950187663877	1.5966248449169844
OnionNet-2	CASF 2016	2-4Å	pearsonr	0.7468839679942513	0.6835662916260606	0.8005561403452549
OnionNet-2	CASF 2016	2-4Å	r^2	0.5277848760977791	0.4381297044953719	0.5966183848700314
OnionNet-2	CASF 2016	4-6Å	rmse	1.5622392616962029	1.4338474931263552	1.687600499698725
OnionNet-2	CASF 2016	4-6Å	pearsonr	0.745555991566891	0.6859495370099972	0.7975702922271204
OnionNet-2	CASF 2016	4-6Å	r^2	0.4430093528296122	0.3437537503361783	0.5198126507031466
OnionNet-2	CASF 2016	6-8Å	rmse	1.6729854905881398	1.5315108143404823	1.810517053417968
OnionNet-2	CASF 2016	6-8Å	pearsonr	0.719481480087262	0.6518911503246914	0.777381375685955
OnionNet-2	CASF 2016	6-8Å	r^2	0.3762980836040854	0.2654912884254796	0.4630282887444971
OnionNet-2	CASF 2016	8-10Å	rmse	1.860717601696327	1.702528357977307	2.018862596323145
OnionNet-2	CASF 2016	8-10Å	pearsonr	0.6923821160184099	0.6194932214300708	0.7560370398123698
OnionNet-2	CASF 2016	8-10Å	r^2	0.2695275329855847	0.1244793625762402	0.3829500976850978
OnionNet-2	CASF 2016	10-15Å	rmse	2.3126213966489426	2.1244325278635072	2.496016690155485
OnionNet-2	CASF 2016	10-15Å	pearsonr	0.5524730428823633	0.4639896644820276	0.6320546326974635
OnionNet-2	CASF 2016	10-15Å	r^2	-0.0781510475872226	-0.2693556709721822	0.077510184692759
OnionNet-2	CASF 2016	15-20Å	rmse	2.468764138250527	2.265599434470277	2.6651790524265766
OnionNet-2	CASF 2016	15-20Å	pearsonr	0.4829811234306047	0.3857723769613094	0.5748570863317285
OnionNet-2	CASF 2016	15-20Å	r^2	-0.2490818141394513	-0.4645891758915255	-0.0734987322584978
OnionNet-2	CASF 2016	20-25Å	rmse	2.4722427053982146	2.268710492476741	2.671330871712375
OnionNet-2	CASF 2016	20-25Å	pearsonr	0.497362313266446	0.4062784221062741	0.5809976356634087
OnionNet-2	CASF 2016	20-25Å	r^2	-0.2354494637368687	-0.4475151447151502	-0.0655331004412553
OnionNet-2	CASF 2016	25-30Å	rmse	2.519805356476006	2.2885483519075884	2.743503804329261
OnionNet-2	CASF 2016	25-30Å	pearsonr	0.4929903595507816	0.3847898030274316	0.5895961623716395
OnionNet-2	CASF 2016	25-30Å	r^2	-0.2944188738522519	-0.5468096359968604	-0.1012937588773332
BothBias	2019 Holdout	0-1Å	rmse	1.3342309927102054	1.277717742800932	1.3927594232091294
BothBias	2019 Holdout	0-1Å	pearsonr	0.6813842121640818	0.6498995287480155	0.7118109789659044
BothBias	2019 Holdout	0-1Å	r^2	0.4616713077815418	0.4197111577414827	0.501416884486128
BothBias	2019 Holdout	1-2Å	rmse	1.3395474532958664	1.2581165166497832	1.4182765850307415
BothBias	2019 Holdout	1-2Å	pearsonr	0.6858138273027288	0.6395427979188502	0.7279339216986217
BothBias	2019 Holdout	1-2Å	r^2	0.4582562839236882	0.3932766164858406	0.5173723517839315
BothBias	2019 Holdout	2-4Å	rmse	1.36808434483707	1.2985412296108818	1.4368620912633012
BothBias	2019 Holdout	2-4Å	pearsonr	0.6619880068086706	0.6205856245983902	0.7004458155930862
BothBias	2019 Holdout	2-4Å	r^2	0.4323028672860807	0.3747443139297458	0.4849149396245964
BothBias	2019 Holdout	4-6Å	rmse	1.3264513832219058	1.2669259601336018	1.3863954818101438
BothBias	2019 Holdout	4-6Å	pearsonr	0.6730152568902289	0.6365720537649636	0.7070402192754022
BothBias	2019 Holdout	4-6Å	r^2	0.4512901943592111	0.4008865001072664	0.4970950909289283
BothBias	2019 Holdout	6-8Å	rmse	1.3150331126270132	1.2607279645736558	1.3692528432218265
BothBias	2019 Holdout	6-8Å	pearsonr	0.6722598754791812	0.6402369345884976	0.7035811545852593
BothBias	2019 Holdout	6-8Å	r^2	0.4513371235988339	0.4082949088737271	0.4927727480333328
BothBias	2019 Holdout	8-10Å	rmse	1.3208975726839696	1.2641826110666172	1.3782133994405674
BothBias	2019 Holdout	8-10Å	pearsonr	0.6804878782444351	0.6469775555481287	0.7112027093401516
BothBias	2019 Holdout	8-10Å	r^2	0.462542868551138	0.4174368395853747	0.5029897926258956
BothBias	2019 Holdout	10-15Å	rmse	1.378642000703248	1.3201002047986754	1.4396461854672318
BothBias	2019 Holdout	10-15Å	pearsonr	0.6561304779586009	0.620892101605134	0.6892945867005547
BothBias	2019 Holdout	10-15Å	r^2	0.423190941461284	0.3739278625353182	0.4687400073614252
BothBias	2019 Holdout	15-20Å	rmse	1.4503896374036191	1.391172457809802	1.510436052771063
BothBias	2019 Holdout	15-20Å	pearsonr	0.6157993945078118	0.5797938139463913	0.6502447992721427
BothBias	2019 Holdout	15-20Å	r^2	0.355799419124406	0.3028367488060602	0.4038819694452046
BothBias	2019 Holdout	20-25Å	rmse	1.4678318295098318	1.4083537644129929	1.5273216019538576
BothBias	2019 Holdout	20-25Å	pearsonr	0.6013544623023876	0.5649035824644113	0.6360866082146223
BothBias	2019 Holdout	20-25Å	r^2	0.3341269699177401	0.2824299913765407	0.3810250064114702
BothBias	2019 Holdout	25-30Å	rmse	1.491750367507073	1.4227708738020135	1.5612404052565685
BothBias	2019 Holdout	25-30Å	pearsonr	0.5712928413814257	0.5277845476068155	0.6114427712385894
BothBias	2019 Holdout	25-30Å	r^2	0.29764848519453	0.238624578891482	0.3510032239019571
LigandBias	2019 Holdout	0-1Å	rmse	1.46139629739373	1.4010524007785254	1.5239039783295172
LigandBias	2019 Holdout	0-1Å	pearsonr	0.5984275078145317	0.5614416210697946	0.6336889583741463
LigandBias	2019 Holdout	0-1Å	r^2	0.3541651387838833	0.3051214856592988	0.3980632848510441
LigandBias	2019 Holdout	1-2Å	rmse	1.4740042335098158	1.3898337660439146	1.5568772601656833
LigandBias	2019 Holdout	1-2Å	pearsonr	0.6044446955297197	0.5527779414214777	0.6525262349517121
LigandBias	2019 Holdout	1-2Å	r^2	0.344043351724597	0.2716937061917295	0.4095353496942906
LigandBias	2019 Holdout	2-4Å	rmse	1.5025061031417524	1.4313875372175582	1.574499030617201
LigandBias	2019 Holdout	2-4Å	pearsonr	0.5812970722631199	0.5354587361747953	0.6247007373237483
LigandBias	2019 Holdout	2-4Å	r^2	0.3152635549236252	0.2494864430042763	0.3749288640355759
LigandBias	2019 Holdout	4-6Å	rmse	1.4626789082446772	1.3999353998444843	1.5247951532271715
LigandBias	2019 Holdout	4-6Å	pearsonr	0.5928906090819582	0.5526294214544275	0.6320417510410606
LigandBias	2019 Holdout	4-6Å	r^2	0.3327969157568946	0.2751540241673092	0.3867516047690708
LigandBias	2019 Holdout	6-8Å	rmse	1.4260283465190162	1.3715466495976902	1.4811198461399977
LigandBias	2019 Holdout	6-8Å	pearsonr	0.6062500043350371	0.5703075740960805	0.6406823114209413
LigandBias	2019 Holdout	6-8Å	r^2	0.3548086802058843	0.305234563762647	0.4007198346024319
LigandBias	2019 Holdout	8-10Å	rmse	1.433290763897235	1.3770620474464366	1.4884267737768682
LigandBias	2019 Holdout	8-10Å	pearsonr	0.6143804844467837	0.5796404866585839	0.6475043399030601
LigandBias	2019 Holdout	8-10Å	r^2	0.3671888099435891	0.3215116835123222	0.4092542079398539
LigandBias	2019 Holdout	10-15Å	rmse	1.4486419928641423	1.3923303031805965	1.5063511287268625
LigandBias	2019 Holdout	10-15Å	pearsonr	0.6076705549431449	0.5720801669374609	0.6414024827381053
LigandBias	2019 Holdout	10-15Å	r^2	0.3631293981384288	0.315433730871598	0.4067391636759677
LigandBias	2019 Holdout	15-20Å	rmse	1.4764071486017831	1.4184447689074144	1.5337120513041105
LigandBias	2019 Holdout	15-20Å	pearsonr	0.5837603683441239	0.5473926108290872	0.6196540867021972
LigandBias	2019 Holdout	15-20Å	r^2	0.3324804119895452	0.2830411109216343	0.3788012107112615
LigandBias	2019 Holdout	20-25Å	rmse	1.4838734438295034	1.425589348546361	1.542033430033436
LigandBias	2019 Holdout	20-25Å	pearsonr	0.5745037734852059	0.5364413232647235	0.6108892111189519
LigandBias	2019 Holdout	20-25Å	r^2	0.3194930765978568	0.2680419940388552	0.3665580326278912
LigandBias	2019 Holdout	25-30Å	rmse	1.4947299810823111	1.4305107894808056	1.5582004348152627
LigandBias	2019 Holdout	25-30Å	pearsonr	0.5535669521562211	0.5115983380628328	0.5942541007932337
LigandBias	2019 Holdout	25-30Å	r^2	0.2948399373795001	0.2404500777262434	0.3454529228493376
ProteinBias	2019 Holdout	0-1Å	rmse	1.4469323607359503	1.3848461709951	1.5093743750216335
ProteinBias	2019 Holdout	0-1Å	pearsonr	0.6087049103573015	0.5715048631118417	0.6439154404185328
ProteinBias	2019 Holdout	0-1Å	r^2	0.3668859694793503	0.3231589243275782	0.4078983884854766
ProteinBias	2019 Holdout	1-2Å	rmse	1.480385966842697	1.404177065814215	1.5590351851236413
ProteinBias	2019 Holdout	1-2Å	pearsonr	0.588049288622399	0.5382551640675615	0.6339930848088621
ProteinBias	2019 Holdout	1-2Å	r^2	0.3383510988738345	0.2851681691729642	0.387000791376672
ProteinBias	2019 Holdout	2-4Å	rmse	1.5399028321549757	1.471299169129632	1.6080922308343013
ProteinBias	2019 Holdout	2-4Å	pearsonr	0.5379454263160738	0.4893798724207212	0.5839469363056651
ProteinBias	2019 Holdout	2-4Å	r^2	0.2807537774016961	0.2356811055955263	0.3221870915885083
ProteinBias	2019 Holdout	4-6Å	rmse	1.5631834454835272	1.500781546397021	1.626418077839736
ProteinBias	2019 Holdout	4-6Å	pearsonr	0.5076770593622375	0.4617207696125283	0.5520589104175919
ProteinBias	2019 Holdout	4-6Å	r^2	0.2379561867196048	0.1929189414684998	0.2800753644889848
ProteinBias	2019 Holdout	6-8Å	rmse	1.615326823446372	1.5483873543990625	1.679004931914694
ProteinBias	2019 Holdout	6-8Å	pearsonr	0.4559425824827305	0.4094751829741841	0.5002164132929423
ProteinBias	2019 Holdout	6-8Å	r^2	0.1721474161622217	0.1275436474431373	0.2138510093902578
ProteinBias	2019 Holdout	8-10Å	rmse	1.6574430698787352	1.5890416275827497	1.72409725429404
ProteinBias	2019 Holdout	8-10Å	pearsonr	0.4679034760871211	0.4202135118967208	0.5121806417581248
ProteinBias	2019 Holdout	8-10Å	r^2	0.1537809734371695	0.1069442782892926	0.1952970989676403
ProteinBias	2019 Holdout	10-15Å	rmse	1.782010973423981	1.7123086631983797	1.851527216099052
ProteinBias	2019 Holdout	10-15Å	pearsonr	0.3877630256091907	0.338506836240021	0.4361365096383946
ProteinBias	2019 Holdout	10-15Å	r^2	0.0362823570855533	-0.017280726831005	0.0842667431837741
ProteinBias	2019 Holdout	15-20Å	rmse	1.857984539674484	1.7857659021882697	1.9268243792045303
ProteinBias	2019 Holdout	15-20Å	pearsonr	0.3290214666956671	0.2722685769810651	0.3834827130817169
ProteinBias	2019 Holdout	15-20Å	r^2	-0.0571483286140577	-0.1160929670329029	-0.005316892792023
ProteinBias	2019 Holdout	20-25Å	rmse	1.86230907605379	1.7926850201013709	1.9337073553689463
ProteinBias	2019 Holdout	20-25Å	pearsonr	0.320794992094627	0.2664787796587901	0.3754698198883156
ProteinBias	2019 Holdout	20-25Å	r^2	-0.0718705596270135	-0.1339400102050371	-0.0169024362399517
ProteinBias	2019 Holdout	25-30Å	rmse	1.886058814098878	1.8064618909917856	1.9647527956175828
ProteinBias	2019 Holdout	25-30Å	pearsonr	0.237460216741469	0.1772760880623732	0.2978946642375265
ProteinBias	2019 Holdout	25-30Å	r^2	-0.122723154363	-0.1881137007492928	-0.0651460894761295
Smina	2019 Holdout	0-1Å	rmse	1.817803441356813	1.7292772048477696	1.9084852495007267
Smina	2019 Holdout	0-1Å	pearsonr	0.4698855530380859	0.4240589453242017	0.5150790518405252
Smina	2019 Holdout	0-1Å	r^2	0.0007381179783849	-0.1151238251104594	0.1004389060080208
Smina	2019 Holdout	1-2Å	rmse	1.874279041731385	1.7821652020794494	1.967762923037656
Smina	2019 Holdout	1-2Å	pearsonr	0.394244703965149	0.3400136015526003	0.4469507071178197
Smina	2019 Holdout	1-2Å	r^2	-0.0605866939480259	-0.177045895770146	0.0410647389855143
Smina	2019 Holdout	2-4Å	rmse	1.9758935277699523	1.8868534063949176	2.06498251212344
Smina	2019 Holdout	2-4Å	pearsonr	0.4156793582704629	0.3654823974072608	0.463634080350136
Smina	2019 Holdout	2-4Å	r^2	-0.1841808444502946	-0.2987685281696151	-0.0835689726785609
Smina	2019 Holdout	4-6Å	rmse	2.256192478013509	2.168272981319208	2.342387863086877
Smina	2019 Holdout	4-6Å	pearsonr	0.3861197703022055	0.3394661240573411	0.4323916856757519
Smina	2019 Holdout	4-6Å	r^2	-0.5874949094219228	-0.7260747174456551	-0.4599932025358558
Smina	2019 Holdout	6-8Å	rmse	2.4014501789886715	2.318058102851628	2.4841560990146427
Smina	2019 Holdout	6-8Å	pearsonr	0.3609757739086943	0.3152934965374055	0.4049221124894046
Smina	2019 Holdout	6-8Å	r^2	-0.8296977799134124	-0.9813628176083052	-0.6936781399883735
Smina	2019 Holdout	8-10Å	rmse	2.541307432814248	2.453673588363775	2.626106104258051
Smina	2019 Holdout	8-10Å	pearsonr	0.3959654792218604	0.3501851356465142	0.4402045371303603
Smina	2019 Holdout	8-10Å	r^2	-0.9893901303460284	-1.1560838834908604	-0.8419443332611009
Smina	2019 Holdout	10-15Å	rmse	2.7455120347689213	2.659371260872418	2.833315479991281
Smina	2019 Holdout	10-15Å	pearsonr	0.360187991259393	0.3157753420893022	0.4026906309245846
Smina	2019 Holdout	10-15Å	r^2	-1.2875772306527962	-1.4677225379086205	-1.129523216413714
Smina	2019 Holdout	15-20Å	rmse	2.8572365664821726	2.764783320968117	2.9474772974884926
Smina	2019 Holdout	15-20Å	pearsonr	0.3198478814726359	0.2721056845223171	0.3652145913165441
Smina	2019 Holdout	15-20Å	r^2	-1.5000237516848989	-1.703328173070482	-1.324312188533224
Smina	2019 Holdout	20-25Å	rmse	2.89957693688111	2.808165563724891	2.9915570637550744
Smina	2019 Holdout	20-25Å	pearsonr	0.2889061909286097	0.2364754392005859	0.3406481580829729
Smina	2019 Holdout	20-25Å	r^2	-1.5984124977032508	-1.802279688304456	-1.4150183366913016
Smina	2019 Holdout	25-30Å	rmse	2.925341363343993	2.82537038344066	3.022663686241289
Smina	2019 Holdout	25-30Å	pearsonr	0.3013457415151304	0.2465386462919069	0.3546978607440372
Smina	2019 Holdout	25-30Å	r^2	-1.7009423863176747	-1.927668379068591	-1.4954303553788608
RFScore	2019 Holdout	0-1Å	rmse	1.3425867580430564	1.2824720044912288	1.4045951798986438
RFScore	2019 Holdout	0-1Å	pearsonr	0.6748622051320973	0.6410313406091719	0.7067385938214554
RFScore	2019 Holdout	0-1Å	r^2	0.4549075115308203	0.4098955085398283	0.4965272288845639
RFScore	2019 Holdout	1-2Å	rmse	1.3876555933937536	1.3087946020451249	1.4660070755256511
RFScore	2019 Holdout	1-2Å	pearsonr	0.6485221712733861	0.5996476447466065	0.6928610912795696
RFScore	2019 Holdout	1-2Å	r^2	0.4186454745241371	0.3535198460856713	0.4762513746135935
RFScore	2019 Holdout	2-4Å	rmse	1.4511207498282566	1.379327050546982	1.5241674791876036
RFScore	2019 Holdout	2-4Å	pearsonr	0.6031944036462206	0.5589854489496064	0.6452540634846319
RFScore	2019 Holdout	2-4Å	r^2	0.3612983197648327	0.3055111508775046	0.4123827239749056
RFScore	2019 Holdout	4-6Å	rmse	1.4761819983355853	1.4097561577719806	1.5422896393804295
RFScore	2019 Holdout	4-6Å	pearsonr	0.5867310890747964	0.5466474972036153	0.6247030357640075
RFScore	2019 Holdout	4-6Å	r^2	0.3204211453329969	0.2650726341689153	0.3709559217087239
RFScore	2019 Holdout	6-8Å	rmse	1.5335336801277233	1.4717539436398952	1.5941398096150992
RFScore	2019 Holdout	6-8Å	pearsonr	0.5560997898049121	0.5197299417616144	0.5916316816142425
RFScore	2019 Holdout	6-8Å	r^2	0.2538625542544546	0.2009309642159854	0.3043157235704053
RFScore	2019 Holdout	8-10Å	rmse	1.634409370448968	1.5639496747284507	1.7025002438473391
RFScore	2019 Holdout	8-10Å	pearsonr	0.529661035939631	0.4893045504836122	0.5672789018785684
RFScore	2019 Holdout	8-10Å	r^2	0.177137572213329	0.1124379492129225	0.2350345561931366
RFScore	2019 Holdout	10-15Å	rmse	1.855939189540212	1.7794923693287794	1.9305830934771624
RFScore	2019 Holdout	10-15Å	pearsonr	0.473417119138712	0.4332251747870586	0.5125635031224222
RFScore	2019 Holdout	10-15Å	r^2	-0.0453375382933243	-0.1266836157171077	0.0300369483774541
RFScore	2019 Holdout	15-20Å	rmse	1.9575380506661888	1.8793112364478688	2.0338364318183366
RFScore	2019 Holdout	15-20Å	pearsonr	0.4156352225334101	0.3716245526997497	0.4577232445468525
RFScore	2019 Holdout	15-20Å	r^2	-0.1734704585899162	-0.265903448942154	-0.0923580863094309
RFScore	2019 Holdout	20-25Å	rmse	2.0067630285747127	1.9271988056471248	2.0862516117032275
RFScore	2019 Holdout	20-25Å	pearsonr	0.3786698412580368	0.3303889006145201	0.4255441053788161
RFScore	2019 Holdout	20-25Å	r^2	-0.2446034641312477	-0.340782661774408	-0.1582876315523386
RFScore	2019 Holdout	25-30Å	rmse	2.0265607465721804	1.9377819835872665	2.1136512737426227
RFScore	2019 Holdout	25-30Å	pearsonr	0.3442348226194485	0.2897612515915757	0.3968169780159917
RFScore	2019 Holdout	25-30Å	r^2	-0.2962282107624945	-0.4022514803079459	-0.1972631222897169
Pafnucy	2019 Holdout	0-1Å	rmse	1.3762705652123914	1.318789412140897	1.4342403995619084
Pafnucy	2019 Holdout	0-1Å	pearsonr	0.6596327389285828	0.6231589524465398	0.6946091944717118
Pafnucy	2019 Holdout	0-1Å	r^2	0.4272130408587573	0.3847673960354499	0.466892007110011
Pafnucy	2019 Holdout	1-2Å	rmse	1.4270510038225397	1.3207711599267478	1.5342823188963923
Pafnucy	2019 Holdout	1-2Å	pearsonr	0.6686130932105673	0.6066167070211029	0.7238939800474908
Pafnucy	2019 Holdout	1-2Å	r^2	0.4396164086555684	0.3650815836128763	0.5044639768678567
Pafnucy	2019 Holdout	2-4Å	rmse	1.4907402514292518	1.4197220559821506	1.5617850180149877
Pafnucy	2019 Holdout	2-4Å	pearsonr	0.5909307312374392	0.5436196341489337	0.6346127360662693
Pafnucy	2019 Holdout	2-4Å	r^2	0.3259456585591348	0.2660876406803497	0.377886580920159
Pafnucy	2019 Holdout	4-6Å	rmse	1.5633188922834529	1.4958624327846928	1.6315721328416268
Pafnucy	2019 Holdout	4-6Å	pearsonr	0.5720035279969173	0.5293034063668121	0.6121392802172386
Pafnucy	2019 Holdout	4-6Å	r^2	0.2378241217748794	0.1779865517226185	0.293598322013667
Pafnucy	2019 Holdout	6-8Å	rmse	1.625528315690765	1.559433710738116	1.6916334164615303
Pafnucy	2019 Holdout	6-8Å	pearsonr	0.5486343952057665	0.5084425815637507	0.5855072455790853
Pafnucy	2019 Holdout	6-8Å	r^2	0.1616578984199388	0.100822827907292	0.2175027938489027
Pafnucy	2019 Holdout	8-10Å	rmse	1.7151109004279408	1.646031172607196	1.7839245403381307
Pafnucy	2019 Holdout	8-10Å	pearsonr	0.5260772512921836	0.4845231588613612	0.5662023301612924
Pafnucy	2019 Holdout	8-10Å	r^2	0.0938711461430137	0.0290598764690679	0.1535089339599049
Pafnucy	2019 Holdout	10-15Å	rmse	1.877453993573922	1.8049909619330031	1.950236713042703
Pafnucy	2019 Holdout	10-15Å	pearsonr	0.4828665121615272	0.4407005150860017	0.5232775981551381
Pafnucy	2019 Holdout	10-15Å	r^2	-0.0697139730231017	-0.1453410244024605	5.002831353351737e-06
Pafnucy	2019 Holdout	15-20Å	rmse	1.8964833559758063	1.8216800378684523	1.971030848465835
Pafnucy	2019 Holdout	15-20Å	pearsonr	0.48381451605737	0.4407028476943145	0.524373574753309
Pafnucy	2019 Holdout	15-20Å	r^2	-0.1014120075892912	-0.1808411211833577	-0.0297841939323302
Pafnucy	2019 Holdout	20-25Å	rmse	1.8865219567487943	1.813139276307117	1.959785725422963
Pafnucy	2019 Holdout	20-25Å	pearsonr	0.471942064910522	0.4274594259703804	0.513443800476438
Pafnucy	2019 Holdout	20-25Å	r^2	-0.0999236784618848	-0.1787400312649105	-0.0297624885220109
Pafnucy	2019 Holdout	25-30Å	rmse	1.871463928108933	1.7934005194791252	1.9508279363387864
Pafnucy	2019 Holdout	25-30Å	pearsonr	0.4679810611404461	0.4192453772963118	0.5143464542521983
Pafnucy	2019 Holdout	25-30Å	r^2	-0.1054144507622196	-0.1899013076571718	-0.0291303388098753
PointVS	2019 Holdout	0-1Å	rmse	1.3207041704524844	1.268566747175045	1.374556237728169
PointVS	2019 Holdout	0-1Å	pearsonr	0.6881921831237447	0.6553210199127789	0.7186090700129054
PointVS	2019 Holdout	0-1Å	r^2	0.472531441721251	0.4266601654518644	0.5141363547986834
PointVS	2019 Holdout	1-2Å	rmse	1.4314808330902342	1.3551392773173836	1.506376865484319
PointVS	2019 Holdout	1-2Å	pearsonr	0.6273115736130809	0.5786365191696332	0.6722703554223625
PointVS	2019 Holdout	1-2Å	r^2	0.3813446811107235	0.3141651548246127	0.4401722153453354
PointVS	2019 Holdout	2-4Å	rmse	1.5981841928049492	1.519190989462116	1.6785565507639362
PointVS	2019 Holdout	2-4Å	pearsonr	0.5744018868943065	0.5285139274806452	0.6176489703008997
PointVS	2019 Holdout	2-4Å	r^2	0.2252802707538475	0.1503352506789861	0.2918306027419146
PointVS	2019 Holdout	4-6Å	rmse	1.7182074815974693	1.642434499850851	1.793010444445084
PointVS	2019 Holdout	4-6Å	pearsonr	0.5472519007815471	0.5062187802629053	0.5862502358361792
PointVS	2019 Holdout	4-6Å	r^2	0.0793145945028666	0.0004361396121894	0.1512814701798751
PointVS	2019 Holdout	6-8Å	rmse	1.7924780771921158	1.7188620128005887	1.8644418341907407
PointVS	2019 Holdout	6-8Å	pearsonr	0.5172888558763501	0.4780624105151204	0.5555931871396997
PointVS	2019 Holdout	6-8Å	r^2	-0.0193889097060873	-0.0992179300308387	0.0517316595460789
PointVS	2019 Holdout	8-10Å	rmse	1.8795858976822977	1.8062784605798403	1.9513560348354784
PointVS	2019 Holdout	8-10Å	pearsonr	0.5077000164033676	0.4670500154941083	0.5471679299568044
PointVS	2019 Holdout	8-10Å	r^2	-0.0882530711295705	-0.1728814337176863	-0.0120989764948772
PointVS	2019 Holdout	10-15Å	rmse	2.0364164992907337	1.961649248261753	2.1113358758295755
PointVS	2019 Holdout	10-15Å	pearsonr	0.4766927120420354	0.4358883837800107	0.5163693748604958
PointVS	2019 Holdout	10-15Å	r^2	-0.2585262426119878	-0.3541468564056623	-0.1715766664899491
PointVS	2019 Holdout	15-20Å	rmse	2.085367462748168	2.0084086813084614	2.161545985266621
PointVS	2019 Holdout	15-20Å	pearsonr	0.4506532866928562	0.4072058828512186	0.4918869783850031
PointVS	2019 Holdout	15-20Å	r^2	-0.331732265104153	-0.4348542061962279	-0.2421018150926797
PointVS	2019 Holdout	20-25Å	rmse	2.100678436644735	2.020178540785901	2.1787649429792944
PointVS	2019 Holdout	20-25Å	pearsonr	0.4300918244855474	0.3860149075436401	0.472889731163799
PointVS	2019 Holdout	20-25Å	r^2	-0.3638228981945379	-0.4690923967031834	-0.2704030885599058
PointVS	2019 Holdout	25-30Å	rmse	2.086109816989347	1.9982079854066328	2.171560756689202
PointVS	2019 Holdout	25-30Å	pearsonr	0.4187911597238645	0.3695232729400827	0.4658101505358982
PointVS	2019 Holdout	25-30Å	r^2	-0.3735249414371702	-0.4853811169381568	-0.2702961584051271
SIGN	2019 Holdout	0-1Å	rmse	1.3187941442021924	1.260584761470951	1.3803824269794291
SIGN	2019 Holdout	0-1Å	pearsonr	0.6925890590038536	0.6587926431529472	0.7237025986705728
SIGN	2019 Holdout	0-1Å	r^2	0.4740560155102093	0.4221560571426505	0.5209359955517551
SIGN	2019 Holdout	1-2Å	rmse	1.4263232319654788	1.3439598311559202	1.5113060504975375
SIGN	2019 Holdout	1-2Å	pearsonr	0.6490437417302212	0.5996634670182522	0.6941398084420511
SIGN	2019 Holdout	1-2Å	r^2	0.3857946672154922	0.305013422000593	0.4571168950118696
SIGN	2019 Holdout	2-4Å	rmse	1.575684061163776	1.5005126156455817	1.6544004822933431
SIGN	2019 Holdout	2-4Å	pearsonr	0.6229217384277488	0.57869898318163	0.6640517425432448
SIGN	2019 Holdout	2-4Å	r^2	0.2469406001600128	0.1592487128832604	0.3237245922059497
SIGN	2019 Holdout	4-6Å	rmse	1.7409693852930104	1.6671294755806982	1.812360815083771
SIGN	2019 Holdout	4-6Å	pearsonr	0.6074436247396287	0.5683807486984963	0.6453717988031528
SIGN	2019 Holdout	4-6Å	r^2	0.0547595246071946	-0.0413146956329544	0.1427615725050748
SIGN	2019 Holdout	6-8Å	rmse	1.8677940285418493	1.7911504223198644	1.9441157873504649
SIGN	2019 Holdout	6-8Å	pearsonr	0.55643663656926	0.5164448584778666	0.5954844941757501
SIGN	2019 Holdout	6-8Å	r^2	-0.1068535390877147	-0.2096145858897938	-0.0111066129406849
SIGN	2019 Holdout	8-10Å	rmse	1.9773948606484268	1.8971654211145563	2.054818413989702
SIGN	2019 Holdout	8-10Å	pearsonr	0.5448025885438822	0.5041846583142768	0.5840879087387799
SIGN	2019 Holdout	8-10Å	r^2	-0.2044598879327206	-0.3173753090027746	-0.1030352503262614
SIGN	2019 Holdout	10-15Å	rmse	2.1842621508615188	2.106508989974285	2.262580682976383
SIGN	2019 Holdout	10-15Å	pearsonr	0.5280642937142337	0.4879868920056499	0.5666752426921282
SIGN	2019 Holdout	10-15Å	r^2	-0.4479000242114794	-0.5721124960298312	-0.3348788280313626
SIGN	2019 Holdout	15-20Å	rmse	2.2433406518185697	2.163472892987061	2.322862655206883
SIGN	2019 Holdout	15-20Å	pearsonr	0.5205738937109015	0.4791175351271602	0.5592724509035982
SIGN	2019 Holdout	15-20Å	r^2	-0.5411403149291103	-0.6756716647268335	-0.4260009240630766
SIGN	2019 Holdout	20-25Å	rmse	2.264517990344592	2.182473034290875	2.3456815503518422
SIGN	2019 Holdout	20-25Å	pearsonr	0.5004141618502326	0.4602444734526122	0.5397075248549861
SIGN	2019 Holdout	20-25Å	r^2	-0.5848580369503147	-0.71868806401305	-0.4646173303187153
SIGN	2019 Holdout	25-30Å	rmse	2.265767681861757	2.1758875500112715	2.354541593555421
SIGN	2019 Holdout	25-30Å	pearsonr	0.4748704721787395	0.4277909130452796	0.5203689884770989
SIGN	2019 Holdout	25-30Å	r^2	-0.6202907931154531	-0.7705574638772014	-0.4851431640416929
OnionNet-2	2019 Holdout	0-1Å	rmse	1.2441145325476737	1.1887240235555745	1.301117511727234
OnionNet-2	2019 Holdout	0-1Å	pearsonr	0.7294872498751341	0.6990723853308807	0.7574626843999599
OnionNet-2	2019 Holdout	0-1Å	r^2	0.5319349598887873	0.4867730040768628	0.5724128401639536
OnionNet-2	2019 Holdout	1-2Å	rmse	1.3632689532895674	1.2845817533485315	1.4403593148849274
OnionNet-2	2019 Holdout	1-2Å	pearsonr	0.6638325373658681	0.6177771795160035	0.7071851305496915
OnionNet-2	2019 Holdout	1-2Å	r^2	0.4388993587880919	0.373505879160313	0.499176922233455
OnionNet-2	2019 Holdout	2-4Å	rmse	1.4235083453380089	1.3526567764855033	1.495688574084711
OnionNet-2	2019 Holdout	2-4Å	pearsonr	0.6365990042877627	0.5913598117086636	0.6780629065404261
OnionNet-2	2019 Holdout	2-4Å	r^2	0.3853739130375533	0.3181561955203014	0.4451185157265694
OnionNet-2	2019 Holdout	4-6Å	rmse	1.4979150357775046	1.4326793106692544	1.5633553794097617
OnionNet-2	2019 Holdout	4-6Å	pearsonr	0.613337801569216	0.5744395513949536	0.6505321292432279
OnionNet-2	2019 Holdout	4-6Å	r^2	0.3002636944864509	0.2380511860007058	0.359135867392545
OnionNet-2	2019 Holdout	6-8Å	rmse	1.5702306491084852	1.504428567622996	1.6353376211189627
OnionNet-2	2019 Holdout	6-8Å	pearsonr	0.5860960882580535	0.5476149242826747	0.6230401432806505
OnionNet-2	2019 Holdout	6-8Å	r^2	0.2177256345025799	0.1503396077608694	0.2787295347190568
OnionNet-2	2019 Holdout	8-10Å	rmse	1.6812962077820128	1.6123376406009868	1.7507680739361038
OnionNet-2	2019 Holdout	8-10Å	pearsonr	0.5592955930292736	0.5170592792336606	0.5990020851546921
OnionNet-2	2019 Holdout	8-10Å	r^2	0.1292489387025212	0.0533007425508183	0.1983823544851427
OnionNet-2	2019 Holdout	10-15Å	rmse	1.9176007612096395	1.843065667798902	1.9922962615860464
OnionNet-2	2019 Holdout	10-15Å	pearsonr	0.5108977531160374	0.4684757843149091	0.5513636836493996
OnionNet-2	2019 Holdout	10-15Å	r^2	-0.1159518294666785	-0.2102774448723464	-0.0286356105739262
OnionNet-2	2019 Holdout	15-20Å	rmse	2.0719598841733853	1.99441284772126	2.148674969851133
OnionNet-2	2019 Holdout	15-20Å	pearsonr	0.4445542564485792	0.3989670394601702	0.487220363880279
OnionNet-2	2019 Holdout	15-20Å	r^2	-0.3146629416307194	-0.4221122255208426	-0.2206734555942927
OnionNet-2	2019 Holdout	20-25Å	rmse	2.101765863345435	2.02198552362341	2.180089902453053
OnionNet-2	2019 Holdout	20-25Å	pearsonr	0.4245305667913716	0.3798323125211157	0.4670320788842006
OnionNet-2	2019 Holdout	20-25Å	r^2	-0.3652352431443364	-0.474524831125899	-0.266268345321958
OnionNet-2	2019 Holdout	25-30Å	rmse	2.161793480537924	2.0757102333461166	2.24808506997558
OnionNet-2	2019 Holdout	25-30Å	pearsonr	0.3856315124813288	0.3357988411408601	0.4339031352006275
OnionNet-2	2019 Holdout	25-30Å	r^2	-0.4749952507829011	-0.6016635135815954	-0.3590570109677461
BothBias	0 Ligand Bias	0-1Å	rmse	1.6434932873694752	1.508089466047569	1.787377005470291
BothBias	0 Ligand Bias	0-1Å	pearsonr	0.3165777320412877	0.194651257642383	0.4301278053612299
BothBias	0 Ligand Bias	0-1Å	r^2	-0.0203139740234477	-0.1818404090790271	0.1236623625748098
BothBias	0 Ligand Bias	1-2Å	rmse	1.6139760386088136	1.4340617579125214	1.8106215670683807
BothBias	0 Ligand Bias	1-2Å	pearsonr	0.239161996988576	0.0812313350634024	0.3875186412248544
BothBias	0 Ligand Bias	1-2Å	r^2	-0.0728796346126283	-0.2610626538351033	0.087628067223453
BothBias	0 Ligand Bias	2-4Å	rmse	1.6808024814504914	1.5247525733433902	1.8393062313027888
BothBias	0 Ligand Bias	2-4Å	pearsonr	0.2907206184247128	0.1490472935365883	0.4188955479928658
BothBias	0 Ligand Bias	2-4Å	r^2	-0.0371457453870731	-0.2287893274691334	0.1170033134884353
BothBias	0 Ligand Bias	4-6Å	rmse	1.7129863042426428	1.5775119390439702	1.8544766966764623
BothBias	0 Ligand Bias	4-6Å	pearsonr	0.2381329194191731	0.1108083177060076	0.3583387742955807
BothBias	0 Ligand Bias	4-6Å	r^2	-0.0893129933216401	-0.2627096708081805	0.054997248454821
BothBias	0 Ligand Bias	6-8Å	rmse	1.690633631139968	1.5502437828806783	1.8346164759455736
BothBias	0 Ligand Bias	6-8Å	pearsonr	0.2661020417611856	0.1492014299569926	0.3746049217629895
BothBias	0 Ligand Bias	6-8Å	r^2	-0.0349752264811928	-0.1867495186611097	0.0857634067332295
BothBias	0 Ligand Bias	8-10Å	rmse	1.7551185612238511	1.6048183046564866	1.909412104912353
BothBias	0 Ligand Bias	8-10Å	pearsonr	0.2058761999744976	0.0848159009707668	0.3191793588785771
BothBias	0 Ligand Bias	8-10Å	r^2	-0.1635353515591724	-0.3386763370741638	-0.0185176087924354
BothBias	0 Ligand Bias	10-15Å	rmse	1.899331381229276	1.7651987677996588	2.0319688471220227
BothBias	0 Ligand Bias	10-15Å	pearsonr	0.1247944089657233	0.019115846028693	0.226979097323139
BothBias	0 Ligand Bias	10-15Å	r^2	-0.4039255546842213	-0.6320357397944516	-0.217803529776809
BothBias	0 Ligand Bias	15-20Å	rmse	1.936163440502177	1.7907304253393657	2.075601732777782
BothBias	0 Ligand Bias	15-20Å	pearsonr	0.128724039244273	0.0198508138408351	0.2348303935725774
BothBias	0 Ligand Bias	15-20Å	r^2	-0.4400220543742286	-0.6838693833326661	-0.2450228897887091
BothBias	0 Ligand Bias	20-25Å	rmse	2.017851418985259	1.8654484774952176	2.1672380673101026
BothBias	0 Ligand Bias	20-25Å	pearsonr	0.0568191591660356	-0.050927856558035	0.1626145314837086
BothBias	0 Ligand Bias	20-25Å	r^2	-0.5468681555561854	-0.8078147373759431	-0.3396103539904994
BothBias	0 Ligand Bias	25-30Å	rmse	2.02592752261416	1.857877834600468	2.18877553675106
BothBias	0 Ligand Bias	25-30Å	pearsonr	0.0560928252803075	-0.0607760188436515	0.1729477617142507
BothBias	0 Ligand Bias	25-30Å	r^2	-0.5619302945326414	-0.8521744706025515	-0.3337930135345428
LigandBias	0 Ligand Bias	0-1Å	rmse	1.88396152466946	1.7424814609085548	2.0247241266522824
LigandBias	0 Ligand Bias	0-1Å	pearsonr	0.1171750971592599	0.0025236217038731	0.2323253848012531
LigandBias	0 Ligand Bias	0-1Å	r^2	-0.3407321504251568	-0.5673843544036503	-0.15364491979013
LigandBias	0 Ligand Bias	1-2Å	rmse	1.803988367809388	1.6125676065167722	2.00065141482519
LigandBias	0 Ligand Bias	1-2Å	pearsonr	0.0471578811538176	-0.1090733762233434	0.2035198896573739
LigandBias	0 Ligand Bias	1-2Å	r^2	-0.3403687739668621	-0.6178329116417112	-0.1318088086155277
LigandBias	0 Ligand Bias	2-4Å	rmse	1.8763311572028705	1.6990420533131976	2.048223893618113
LigandBias	0 Ligand Bias	2-4Å	pearsonr	0.127251190635842	-0.007566490155164	0.2634519351217824
LigandBias	0 Ligand Bias	2-4Å	r^2	-0.29248469619082	-0.5613163501512728	-0.0883272382699808
LigandBias	0 Ligand Bias	4-6Å	rmse	1.901274043394222	1.7479368950974596	2.0601711445628124
LigandBias	0 Ligand Bias	4-6Å	pearsonr	0.0849971815720171	-0.0389350103270705	0.2101170273290684
LigandBias	0 Ligand Bias	4-6Å	r^2	-0.3419438392803904	-0.5863438857479564	-0.1538920778212308
LigandBias	0 Ligand Bias	6-8Å	rmse	1.8200403566503724	1.6706238080025966	1.9685956279355552
LigandBias	0 Ligand Bias	6-8Å	pearsonr	0.1433707138991509	0.0133341338404729	0.2660658877884653
LigandBias	0 Ligand Bias	6-8Å	r^2	-0.1994799209571509	-0.3900392621370729	-0.0475446730597105
LigandBias	0 Ligand Bias	8-10Å	rmse	1.8663370145129168	1.719766139588849	2.015722422155007
LigandBias	0 Ligand Bias	8-10Å	pearsonr	0.0806907770329165	-0.0347966643457943	0.1920279044184069
LigandBias	0 Ligand Bias	8-10Å	r^2	-0.3156694894769773	-0.51297234612718	-0.1616423440361265
LigandBias	0 Ligand Bias	10-15Å	rmse	1.9367040099214865	1.7864604321453306	2.08488189925171
LigandBias	0 Ligand Bias	10-15Å	pearsonr	0.0731254264704989	-0.0408464967532621	0.1883742800467491
LigandBias	0 Ligand Bias	10-15Å	r^2	-0.4597184427693308	-0.7027864974931198	-0.2557381081633545
LigandBias	0 Ligand Bias	15-20Å	rmse	1.9442088633167145	1.7913404167002076	2.090673611599083
LigandBias	0 Ligand Bias	15-20Å	pearsonr	0.0838257557657805	-0.0309266526461946	0.1992119840333785
LigandBias	0 Ligand Bias	15-20Å	r^2	-0.4520144896078799	-0.7057099688999293	-0.2463761951643825
LigandBias	0 Ligand Bias	20-25Å	rmse	1.953124876090372	1.802978308114108	2.0999579065274108
LigandBias	0 Ligand Bias	20-25Å	pearsonr	0.0699331749820644	-0.0470415475945704	0.1856997737160093
LigandBias	0 Ligand Bias	20-25Å	r^2	-0.4492221154085491	-0.6873214903783184	-0.2502415175464999
LigandBias	0 Ligand Bias	25-30Å	rmse	1.91866428189992	1.7609589936976695	2.072270035621627
LigandBias	0 Ligand Bias	25-30Å	pearsonr	0.0547478709393929	-0.0828485829884716	0.1864985591826764
LigandBias	0 Ligand Bias	25-30Å	r^2	-0.4009151146364005	-0.6454780825370503	-0.2047136928863984
ProteinBias	0 Ligand Bias	0-1Å	rmse	1.5371819131318714	1.3820318212989475	1.7086505444108613
ProteinBias	0 Ligand Bias	0-1Å	pearsonr	0.4085564393743933	0.2905971128238545	0.5145301700657113
ProteinBias	0 Ligand Bias	0-1Å	r^2	0.1074172342305457	-0.0194446248091062	0.2248671807574282
ProteinBias	0 Ligand Bias	1-2Å	rmse	1.4765149645895588	1.281700867634442	1.6903441454539534
ProteinBias	0 Ligand Bias	1-2Å	pearsonr	0.3860739916100376	0.2383913391050747	0.5218568967029287
ProteinBias	0 Ligand Bias	1-2Å	r^2	0.102090550967528	-0.0658324702219657	0.2483992746310309
ProteinBias	0 Ligand Bias	2-4Å	rmse	1.6078911008176835	1.4429104382827225	1.776078891424147
ProteinBias	0 Ligand Bias	2-4Å	pearsonr	0.3695583930614897	0.2449480989725852	0.4874918325777073
ProteinBias	0 Ligand Bias	2-4Å	r^2	0.0508831316689343	-0.098836914159838	0.1704892282349657
ProteinBias	0 Ligand Bias	4-6Å	rmse	1.687728587261492	1.5408188159273537	1.8372280636881089
ProteinBias	0 Ligand Bias	4-6Å	pearsonr	0.2474538378642538	0.1407956072262442	0.3547466501587319
ProteinBias	0 Ligand Bias	4-6Å	r^2	-0.057426319572386	-0.2031048155504632	0.0583982291026171
ProteinBias	0 Ligand Bias	6-8Å	rmse	1.7181342499530148	1.5641669510751948	1.8753075083450808
ProteinBias	0 Ligand Bias	6-8Å	pearsonr	0.2456189292591208	0.1415945634715475	0.3522426608154144
ProteinBias	0 Ligand Bias	6-8Å	r^2	-0.0689198379408424	-0.2133554493678669	0.0504867443859071
ProteinBias	0 Ligand Bias	8-10Å	rmse	1.719336508416876	1.5715658119126998	1.8719272175459416
ProteinBias	0 Ligand Bias	8-10Å	pearsonr	0.2056496450564643	0.087912619223969	0.3149587997652387
ProteinBias	0 Ligand Bias	8-10Å	r^2	-0.1165763756751805	-0.2640818524120638	0.0036197320148714
ProteinBias	0 Ligand Bias	10-15Å	rmse	1.7597449704784682	1.6268992867394356	1.898258171826416
ProteinBias	0 Ligand Bias	10-15Å	pearsonr	0.1393129815640421	0.0415688985870976	0.2366551817110541
ProteinBias	0 Ligand Bias	10-15Å	r^2	-0.2051526411198967	-0.345661565285669	-0.094255813613475
ProteinBias	0 Ligand Bias	15-20Å	rmse	1.8270006836144472	1.6814981784367984	1.9742149500835944
ProteinBias	0 Ligand Bias	15-20Å	pearsonr	0.1196320528826108	0.0165059797098629	0.2184019951174231
ProteinBias	0 Ligand Bias	15-20Å	r^2	-0.2822199582383435	-0.439232386862626	-0.1616073969514328
ProteinBias	0 Ligand Bias	20-25Å	rmse	1.91854843267184	1.7680627203567	2.0707320536034723
ProteinBias	0 Ligand Bias	20-25Å	pearsonr	-0.0437069954896573	-0.1680397077739355	0.0816455770155925
ProteinBias	0 Ligand Bias	20-25Å	r^2	-0.3983647388719933	-0.5685717625905883	-0.264112653391637
ProteinBias	0 Ligand Bias	25-30Å	rmse	1.8946379221338232	1.7396837585204197	2.047707804506955
ProteinBias	0 Ligand Bias	25-30Å	pearsonr	0.0323450065724265	-0.0798393817064173	0.1430216145352942
ProteinBias	0 Ligand Bias	25-30Å	r^2	-0.3660490412639272	-0.5542649708996585	-0.2284829393000586
Smina	0 Ligand Bias	0-1Å	rmse	2.087726655503205	1.9356923871642129	2.23524260925988
Smina	0 Ligand Bias	0-1Å	pearsonr	0.1783967582112866	0.0684262743393214	0.278523890359715
Smina	0 Ligand Bias	0-1Å	r^2	-0.6464374570914528	-0.989731311469946	-0.3768861039264165
Smina	0 Ligand Bias	1-2Å	rmse	2.095217820071236	1.8934870644757689	2.291825179741979
Smina	0 Ligand Bias	1-2Å	pearsonr	0.0623368932638765	-0.0867719018760957	0.2065950812601129
Smina	0 Ligand Bias	1-2Å	r^2	-0.8080698083555828	-1.2869980966080197	-0.4429639485377537
Smina	0 Ligand Bias	2-4Å	rmse	2.3104402911851585	2.1244364706223178	2.494032856245389
Smina	0 Ligand Bias	2-4Å	pearsonr	0.1587046135487693	0.0337405787193919	0.2746703505696951
Smina	0 Ligand Bias	2-4Å	r^2	-0.959728587760316	-1.4371334812945693	-0.6210089334667958
Smina	0 Ligand Bias	4-6Å	rmse	2.601921980361328	2.422549206679796	2.781109655052281
Smina	0 Ligand Bias	4-6Å	pearsonr	0.0626063967337294	-0.0619228049212576	0.1766793636829153
Smina	0 Ligand Bias	4-6Å	r^2	-1.5132369862536548	-2.0674766047861897	-1.1018307924172068
Smina	0 Ligand Bias	6-8Å	rmse	2.6967174893237567	2.51556410642288	2.8759547273044683
Smina	0 Ligand Bias	6-8Å	pearsonr	0.107361025968531	-0.0147108872175108	0.2261443733231059
Smina	0 Ligand Bias	6-8Å	r^2	-1.6333091609861503	-2.179430973900528	-1.223349228010138
Smina	0 Ligand Bias	8-10Å	rmse	2.8537214660413097	2.6672652937001207	3.0374928575175475
Smina	0 Ligand Bias	8-10Å	pearsonr	0.0871621587167547	-0.0373120169339787	0.2043181072712303
Smina	0 Ligand Bias	8-10Å	r^2	-2.076024773557166	-2.683927278344095	-1.5991128435519897
Smina	0 Ligand Bias	10-15Å	rmse	3.046814255661097	2.8664420343770614	3.222795555411407
Smina	0 Ligand Bias	10-15Å	pearsonr	0.0468732690581363	-0.0693359678465357	0.1620509716925359
Smina	0 Ligand Bias	10-15Å	r^2	-2.612722047645028	-3.3307887943703154	-2.0398319272332714
Smina	0 Ligand Bias	15-20Å	rmse	3.1582968378210725	2.9717455103103974	3.3399619620971706
Smina	0 Ligand Bias	15-20Å	pearsonr	0.042209410451648	-0.0692553597464175	0.1482475174750428
Smina	0 Ligand Bias	15-20Å	r^2	-2.8316956312554025	-3.572570494751388	-2.247581954614314
Smina	0 Ligand Bias	20-25Å	rmse	3.2002600690253225	3.0100819572770257	3.38544091039564
Smina	0 Ligand Bias	20-25Å	pearsonr	0.0071812325617099	-0.106576870513941	0.1193532395425309
Smina	0 Ligand Bias	20-25Å	r^2	-2.890858842882189	-3.6588427828227057	-2.2914343756881803
Smina	0 Ligand Bias	25-30Å	rmse	3.295884270609846	3.0822339228512075	3.5026352782589405
Smina	0 Ligand Bias	25-30Å	pearsonr	-0.0494426593794592	-0.1656632986752838	0.0674992334188488
Smina	0 Ligand Bias	25-30Å	r^2	-3.133878871432196	-4.013373676866417	-2.4368636660688194
RFScore	0 Ligand Bias	0-1Å	rmse	1.7266032968681977	1.5817314269608118	1.8834498927953256
RFScore	0 Ligand Bias	0-1Å	pearsonr	0.2539525548699715	0.1424954651811177	0.3605203973397061
RFScore	0 Ligand Bias	0-1Å	r^2	-0.1261159174254793	-0.2953343910976207	0.0160859380639691
RFScore	0 Ligand Bias	1-2Å	rmse	1.5961221102719	1.4052069953386987	1.8097269169473915
RFScore	0 Ligand Bias	1-2Å	pearsonr	0.2628299750311975	0.1042699695839164	0.4161642484199845
RFScore	0 Ligand Bias	1-2Å	r^2	-0.0492743666737161	-0.2481505348494037	0.1185019955600784
RFScore	0 Ligand Bias	2-4Å	rmse	1.751002736327131	1.5708770706172843	1.9380719048281128
RFScore	0 Ligand Bias	2-4Å	pearsonr	0.2333523187890107	0.099268235136449	0.3591702491745043
RFScore	0 Ligand Bias	2-4Å	r^2	-0.125589617537305	-0.3129077005962641	0.024741828381313
RFScore	0 Ligand Bias	4-6Å	rmse	1.7894842891606904	1.6481160367533347	1.933067063701084
RFScore	0 Ligand Bias	4-6Å	pearsonr	0.1972122913936709	0.0850210200591654	0.3048082496821138
RFScore	0 Ligand Bias	4-6Å	r^2	-0.1887777891492916	-0.3687995424191513	-0.0488096512624288
RFScore	0 Ligand Bias	6-8Å	rmse	1.847912397772292	1.7005120698717795	1.9984021396587623
RFScore	0 Ligand Bias	6-8Å	pearsonr	0.1953532428956299	0.0855495168268208	0.3014266317170053
RFScore	0 Ligand Bias	6-8Å	r^2	-0.2364988161761398	-0.4104692499491039	-0.0981113943606353
RFScore	0 Ligand Bias	8-10Å	rmse	1.9946814014121144	1.8297535175606776	2.162900224053528
RFScore	0 Ligand Bias	8-10Å	pearsonr	0.1482660285825032	0.0401738533076386	0.2524470093964909
RFScore	0 Ligand Bias	8-10Å	r^2	-0.5028434446322658	-0.7526689538337701	-0.3060468139623631
RFScore	0 Ligand Bias	10-15Å	rmse	2.194884713232234	2.049166477679758	2.3417864875033003
RFScore	0 Ligand Bias	10-15Å	pearsonr	0.0792531786134429	-0.0230588223599055	0.1751030723975267
RFScore	0 Ligand Bias	10-15Å	r^2	-0.874847807185261	-1.1957813655600102	-0.6212008867188022
RFScore	0 Ligand Bias	15-20Å	rmse	2.262248174024086	2.09891978200233	2.426422119658499
RFScore	0 Ligand Bias	15-20Å	pearsonr	0.0648343576409293	-0.0369988483710023	0.1644311751116646
RFScore	0 Ligand Bias	15-20Å	r^2	-0.9659189344556582	-1.306994260429096	-0.7030368104491942
RFScore	0 Ligand Bias	20-25Å	rmse	2.3057000246165416	2.135340437669699	2.4741021697080594
RFScore	0 Ligand Bias	20-25Å	pearsonr	0.046530354460828	-0.0620890768826328	0.1546896885001347
RFScore	0 Ligand Bias	20-25Å	r^2	-1.0196705754623876	-1.3717787254369522	-0.7400982930647868
RFScore	0 Ligand Bias	25-30Å	rmse	2.276934612430869	2.1094333244932604	2.440680354072533
RFScore	0 Ligand Bias	25-30Å	pearsonr	0.0528401897910713	-0.0677417205256014	0.1679861575581802
RFScore	0 Ligand Bias	25-30Å	r^2	-0.9729449042548391	-1.354240736328586	-0.6814142844995982
Pafnucy	0 Ligand Bias	0-1Å	rmse	1.8202844295159912	1.6859570726596524	1.9545732780035048
Pafnucy	0 Ligand Bias	0-1Å	pearsonr	0.2096356951679286	0.0991869524121926	0.3143384955703114
Pafnucy	0 Ligand Bias	0-1Å	r^2	-0.2516314692814168	-0.4660443491639366	-0.0803985086177152
Pafnucy	0 Ligand Bias	1-2Å	rmse	1.8000747732500877	1.6154738217413367	1.987040449416792
Pafnucy	0 Ligand Bias	1-2Å	pearsonr	0.1811697220533406	0.0278335365821414	0.3311882900294601
Pafnucy	0 Ligand Bias	1-2Å	r^2	-0.3345594571939281	-0.6473400826832983	-0.0936382727717394
Pafnucy	0 Ligand Bias	2-4Å	rmse	1.9144987693747408	1.75872473778878	2.074653931539568
Pafnucy	0 Ligand Bias	2-4Å	pearsonr	0.2279669520160319	0.0925087820552351	0.3535445446018234
Pafnucy	0 Ligand Bias	2-4Å	r^2	-0.3456019630147457	-0.6222976008749265	-0.1359025810657958
Pafnucy	0 Ligand Bias	4-6Å	rmse	2.094917180129456	1.937758235622376	2.24621174394362
Pafnucy	0 Ligand Bias	4-6Å	pearsonr	0.1097354241472379	-0.0130586561900625	0.2287716056666844
Pafnucy	0 Ligand Bias	4-6Å	r^2	-0.6292158228802396	-0.9433945268567762	-0.381789150500394
Pafnucy	0 Ligand Bias	6-8Å	rmse	2.1375061753945497	1.973665849405865	2.298483785178864
Pafnucy	0 Ligand Bias	6-8Å	pearsonr	0.1307042655069838	0.0150853073217061	0.2442542931003861
Pafnucy	0 Ligand Bias	6-8Å	r^2	-0.6544197378674774	-0.9676613634969938	-0.4114448195335525
Pafnucy	0 Ligand Bias	8-10Å	rmse	2.2528662079656483	2.072296691339849	2.4266857025028497
Pafnucy	0 Ligand Bias	8-10Å	pearsonr	0.1090767190101894	-0.0051816535820603	0.2195236419737935
Pafnucy	0 Ligand Bias	8-10Å	r^2	-0.9170677724046036	-1.2691868764989005	-0.6305286029595977
Pafnucy	0 Ligand Bias	10-15Å	rmse	2.4441802438637064	2.281016427983575	2.6051476381201844
Pafnucy	0 Ligand Bias	10-15Å	pearsonr	0.0388098225255478	-0.0679664927253539	0.1408858366147162
Pafnucy	0 Ligand Bias	10-15Å	r^2	-1.3249255510484446	-1.7636184121110876	-0.983390510191628
Pafnucy	0 Ligand Bias	15-20Å	rmse	2.4715780214621925	2.308126660178561	2.6308851906460387
Pafnucy	0 Ligand Bias	15-20Å	pearsonr	0.0478874881528775	-0.0578679463891245	0.1498827568192533
Pafnucy	0 Ligand Bias	15-20Å	r^2	-1.3465713397148562	-1.7869907076323617	-0.9997155647971472
Pafnucy	0 Ligand Bias	20-25Å	rmse	2.512522885751862	2.333418552547445	2.683452579532624
Pafnucy	0 Ligand Bias	20-25Å	pearsonr	0.0184539343078635	-0.0879780054863506	0.1225260205579135
Pafnucy	0 Ligand Bias	20-25Å	r^2	-1.3982529230642142	-1.8547559469439168	-1.0396994040363672
Pafnucy	0 Ligand Bias	25-30Å	rmse	2.510605619912809	2.323659552751536	2.69036166859248
Pafnucy	0 Ligand Bias	25-30Å	pearsonr	0.0059888940232261	-0.1085483302815566	0.118655979564319
Pafnucy	0 Ligand Bias	25-30Å	r^2	-1.3986718186897331	-1.89147457384438	-1.0156077751338348
PointVS	0 Ligand Bias	0-1Å	rmse	1.6568068998002774	1.5228628346660045	1.7983569430641502
PointVS	0 Ligand Bias	0-1Å	pearsonr	0.325082967187532	0.2172890223270073	0.4264717399881466
PointVS	0 Ligand Bias	0-1Å	r^2	-0.0369116514427554	-0.2009751998183773	0.0992340794595159
PointVS	0 Ligand Bias	1-2Å	rmse	1.7983155778803284	1.5933326905092204	2.0121349722913253
PointVS	0 Ligand Bias	1-2Å	pearsonr	0.2210276802665226	0.064803169001969	0.3737218210667395
PointVS	0 Ligand Bias	1-2Å	r^2	-0.3319522281657285	-0.6350097873591075	-0.0972234927393957
PointVS	0 Ligand Bias	2-4Å	rmse	2.0874265658978746	1.9098740622411028	2.2660385069875573
PointVS	0 Ligand Bias	2-4Å	pearsonr	0.1802504658118725	0.0671132349264598	0.290740908273525
PointVS	0 Ligand Bias	2-4Å	r^2	-0.5996642588556795	-0.9284200508445852	-0.3602816877856001
PointVS	0 Ligand Bias	4-6Å	rmse	2.231257712421125	2.070264769744389	2.3938164322516133
PointVS	0 Ligand Bias	4-6Å	pearsonr	0.0746411458528698	-0.0356232554489565	0.1813120583101152
PointVS	0 Ligand Bias	4-6Å	r^2	-0.848180449165016	-1.1999053644055218	-0.583289748564447
PointVS	0 Ligand Bias	6-8Å	rmse	2.2180489234971863	2.046821783623636	2.393320367993197
PointVS	0 Ligand Bias	6-8Å	pearsonr	0.123753244129618	0.0058751962714866	0.2373232430356989
PointVS	0 Ligand Bias	6-8Å	r^2	-0.7814481595778042	-1.100865334942701	-0.5341929786761924
PointVS	0 Ligand Bias	8-10Å	rmse	2.2728606865218777	2.099591476996898	2.4422973387206617
PointVS	0 Ligand Bias	8-10Å	pearsonr	0.1348534215705222	0.0170080080239235	0.2443545092239857
PointVS	0 Ligand Bias	8-10Å	r^2	-0.9512472239843104	-1.301595613841645	-0.6752923579913578
PointVS	0 Ligand Bias	10-15Å	rmse	2.453181800912494	2.2860473268516803	2.617070395220774
PointVS	0 Ligand Bias	10-15Å	pearsonr	0.0325123929886804	-0.0766110558243185	0.1365093253798937
PointVS	0 Ligand Bias	10-15Å	r^2	-1.3420818040035485	-1.7604667213371878	-1.008338294480868
PointVS	0 Ligand Bias	15-20Å	rmse	2.5188365859883763	2.355494509723833	2.67716844982942
PointVS	0 Ligand Bias	15-20Å	pearsonr	0.054595336304383	-0.0536055537292215	0.1580310219420176
PointVS	0 Ligand Bias	15-20Å	r^2	-1.4371659304391855	-1.8763214255462344	-1.092744009287992
PointVS	0 Ligand Bias	20-25Å	rmse	2.516255236736485	2.345572676202895	2.6855416063357502
PointVS	0 Ligand Bias	20-25Å	pearsonr	-0.0126243727211105	-0.1204027315909519	0.093702583772351
PointVS	0 Ligand Bias	20-25Å	r^2	-1.4053834213789131	-1.847661945762033	-1.0667552110666725
PointVS	0 Ligand Bias	25-30Å	rmse	2.500872155387793	2.3208652008025203	2.677202213277338
PointVS	0 Ligand Bias	25-30Å	pearsonr	-0.0069050755328913	-0.1175160784122922	0.1040340066064488
PointVS	0 Ligand Bias	25-30Å	r^2	-1.380108864258886	-1.8488433999451348	-1.0218055554775192
SIGN	0 Ligand Bias	0-1Å	rmse	1.73299679157339	1.574637565291629	1.896289292151713
SIGN	0 Ligand Bias	0-1Å	pearsonr	0.310413103626889	0.1977806996425119	0.4182106567061818
SIGN	0 Ligand Bias	0-1Å	r^2	-0.1344712223916153	-0.336393979604446	0.0352279501661811
SIGN	0 Ligand Bias	1-2Å	rmse	1.871066118440949	1.6618207582265512	2.075017862240851
SIGN	0 Ligand Bias	1-2Å	pearsonr	0.1864604159003824	0.0316820298645632	0.338153038716892
SIGN	0 Ligand Bias	1-2Å	r^2	-0.4418998766618611	-0.7868558376323295	-0.1782469618043689
SIGN	0 Ligand Bias	2-4Å	rmse	2.127472196923768	1.9453709253571727	2.306065122299935
SIGN	0 Ligand Bias	2-4Å	pearsonr	0.1742028758228271	0.0489416905021522	0.2922764693825734
SIGN	0 Ligand Bias	2-4Å	r^2	-0.6616295792191182	-1.0390129507929644	-0.3908160387209541
SIGN	0 Ligand Bias	4-6Å	rmse	2.3043039733636927	2.13211487908254	2.476681186731657
SIGN	0 Ligand Bias	4-6Å	pearsonr	0.1077276108213208	-0.0051899497643166	0.2157587297343191
SIGN	0 Ligand Bias	4-6Å	r^2	-0.9711716362873676	-1.3784452110790644	-0.6614465707686547
SIGN	0 Ligand Bias	6-8Å	rmse	2.3480925074992083	2.169184403646541	2.5296548383337
SIGN	0 Ligand Bias	6-8Å	pearsonr	0.1322006819027082	0.0134879950715026	0.2451035487070859
SIGN	0 Ligand Bias	6-8Å	r^2	-0.9964634141356656	-1.3773681835764915	-0.6996082541942302
SIGN	0 Ligand Bias	8-10Å	rmse	2.4755489800483885	2.2954024350569373	2.6510234610791583
SIGN	0 Ligand Bias	8-10Å	pearsonr	0.0854196417712158	-0.0317869924242882	0.1953385025984918
SIGN	0 Ligand Bias	8-10Å	r^2	-1.3147799733979637	-1.754872891187124	-0.9713369164781912
SIGN	0 Ligand Bias	10-15Å	rmse	2.6356858098350187	2.469803225457367	2.805306002172739
SIGN	0 Ligand Bias	10-15Å	pearsonr	0.0360332717181135	-0.0693509802449711	0.1378389171084656
SIGN	0 Ligand Bias	10-15Å	r^2	-1.7035217477596434	-2.213909180756802	-1.3028452039879226
SIGN	0 Ligand Bias	15-20Å	rmse	2.7484103923373047	2.571062721265758	2.9225260321751123
SIGN	0 Ligand Bias	15-20Å	pearsonr	0.0345896524926075	-0.0719285393628733	0.1366791727880823
SIGN	0 Ligand Bias	15-20Å	r^2	-1.9016717216847767	-2.447848104009517	-1.4768951600452525
SIGN	0 Ligand Bias	20-25Å	rmse	2.768567354017684	2.586659255688268	2.9495719312671445
SIGN	0 Ligand Bias	20-25Å	pearsonr	0.0014285298803174	-0.1126385749237022	0.1127101548337651
SIGN	0 Ligand Bias	20-25Å	r^2	-1.911958059200788	-2.4484086457059964	-1.4935696217321888
SIGN	0 Ligand Bias	25-30Å	rmse	2.719807275138478	2.530885853457578	2.907738535697672
SIGN	0 Ligand Bias	25-30Å	pearsonr	0.055705185390726	-0.071992939454636	0.1777287414166106
SIGN	0 Ligand Bias	25-30Å	r^2	-1.815075837764465	-2.401002241223018	-1.3609054807449426
OnionNet-2	0 Ligand Bias	0-1Å	rmse	1.710301517713012	1.552019813966684	1.8793646520331213
OnionNet-2	0 Ligand Bias	0-1Å	pearsonr	0.3180974711556729	0.2040061219136251	0.4263172098461047
OnionNet-2	0 Ligand Bias	0-1Å	r^2	-0.1049517847550247	-0.2922352651345853	0.0523719301581699
OnionNet-2	0 Ligand Bias	1-2Å	rmse	1.6362499913332966	1.4444214212042925	1.8338376697227008
OnionNet-2	0 Ligand Bias	1-2Å	pearsonr	0.3010869169455036	0.1471415787297919	0.4487078847963316
OnionNet-2	0 Ligand Bias	1-2Å	r^2	-0.1026968919574859	-0.3506845986217856	0.0959445038617289
OnionNet-2	0 Ligand Bias	2-4Å	rmse	1.8426970340179027	1.659315514647237	2.020618276600571
OnionNet-2	0 Ligand Bias	2-4Å	pearsonr	0.2736638603668084	0.1487880017228429	0.3927516927890312
OnionNet-2	0 Ligand Bias	2-4Å	r^2	-0.2465632020848336	-0.4935143498127167	-0.0610651793076805
OnionNet-2	0 Ligand Bias	4-6Å	rmse	1.9637988432894224	1.803828759505432	2.126911951896083
OnionNet-2	0 Ligand Bias	4-6Å	pearsonr	0.2135682006820572	0.0923470331745486	0.3334028175660325
OnionNet-2	0 Ligand Bias	4-6Å	r^2	-0.4316567404334666	-0.708845965476788	-0.2153169094904162
OnionNet-2	0 Ligand Bias	6-8Å	rmse	1.972618284133806	1.814086591760696	2.134646599679129
OnionNet-2	0 Ligand Bias	6-8Å	pearsonr	0.2234522794553561	0.1101977304243407	0.3333362655219535
OnionNet-2	0 Ligand Bias	6-8Å	r^2	-0.4090196672026491	-0.6471412914327264	-0.2227359495207799
OnionNet-2	0 Ligand Bias	8-10Å	rmse	2.15269514560538	1.9844020177169943	2.320693119342424
OnionNet-2	0 Ligand Bias	8-10Å	pearsonr	0.1615767354193658	0.0467812390673078	0.2716162418135194
OnionNet-2	0 Ligand Bias	8-10Å	r^2	-0.7503775223150622	-1.0620366050600247	-0.5110463285119496
OnionNet-2	0 Ligand Bias	10-15Å	rmse	2.3310905845371725	2.1633712546763126	2.5004771630871554
OnionNet-2	0 Ligand Bias	10-15Å	pearsonr	0.1109003404127088	0.0083276545845124	0.2095022837633024
OnionNet-2	0 Ligand Bias	10-15Å	r^2	-1.1147590495164388	-1.493329599380696	-0.814508428511488
OnionNet-2	0 Ligand Bias	15-20Å	rmse	2.447973282215705	2.2743908894382283	2.6220330428356395
OnionNet-2	0 Ligand Bias	15-20Å	pearsonr	0.0841503041628341	-0.024956004939091	0.1877404903168509
OnionNet-2	0 Ligand Bias	15-20Å	r^2	-1.301963641482495	-1.726788088586299	-0.9662534600582754
OnionNet-2	0 Ligand Bias	20-25Å	rmse	2.485783927899258	2.30644864041788	2.668062294002092
OnionNet-2	0 Ligand Bias	20-25Å	pearsonr	0.0548592121326615	-0.0571374017255686	0.1647400169637926
OnionNet-2	0 Ligand Bias	20-25Å	r^2	-1.3474788132814366	-1.7668852417104388	-1.0140641007746896
OnionNet-2	0 Ligand Bias	25-30Å	rmse	2.521903759608762	2.332371956392014	2.709500713549964
OnionNet-2	0 Ligand Bias	25-30Å	pearsonr	0.026918722160942	-0.0896937734598005	0.1432134908347888
OnionNet-2	0 Ligand Bias	25-30Å	r^2	-1.4203092335862957	-1.9090789866808933	-1.0403351498289148
BothBias	CASF 2016	Crystal	rmse	1.237965767615075	1.1372005274147794	1.3429955548721255
BothBias	CASF 2016	Crystal	pearsonr	0.8507761807744335	0.8170707211523223	0.8801428384103843
BothBias	CASF 2016	Crystal	r^2	0.6746955908689422	0.6224981610602792	0.71937999741095
LigandBias	CASF 2016	Crystal	rmse	1.4887233169234366	1.37067836715079	1.6090613432197511
LigandBias	CASF 2016	Crystal	pearsonr	0.7552455727163707	0.6993476953955841	0.8043382948233173
LigandBias	CASF 2016	Crystal	r^2	0.5295638800869958	0.4589957221435821	0.5909378231670448
ProteinBias	CASF 2016	Crystal	rmse	1.4621336008193593	1.3260083019983493	1.6023376429999707
ProteinBias	CASF 2016	Crystal	pearsonr	0.7454624571708097	0.6797323427910116	0.8021169445703306
ProteinBias	CASF 2016	Crystal	r^2	0.5462184925118911	0.457436803609814	0.6208920006764944
Smina	CASF 2016	Crystal	rmse	1.8561467640840787	1.6968237014097742	2.016093804203901
Smina	CASF 2016	Crystal	pearsonr	0.5897262809057722	0.5144710666980727	0.6595600128792601
Smina	CASF 2016	Crystal	r^2	0.2686970868269194	0.1377791693538904	0.3805851930624864
RFScore	CASF 2016	Crystal	rmse	1.374633228098149	1.26596346441038	1.4858863421635573
RFScore	CASF 2016	Crystal	pearsonr	0.8165839609685378	0.775191418135468	0.852025322588128
RFScore	CASF 2016	Crystal	r^2	0.59890582622048	0.5449508524584905	0.6463938335837002
Pafnucy	CASF 2016	Crystal	rmse	1.5148822588764352	1.4068524761938217	1.6213560285938156
Pafnucy	CASF 2016	Crystal	pearsonr	0.7561000791490419	0.7062226881884082	0.7990101648398538
Pafnucy	CASF 2016	Crystal	r^2	0.512886195566536	0.4568512820597403	0.5599682715952153
PointVS	CASF 2016	Crystal	rmse	1.398521872574818	1.296009925468496	1.5010753904304457
PointVS	CASF 2016	Crystal	pearsonr	0.7866132856922775	0.74389444761036	0.8241334056328525
PointVS	CASF 2016	Crystal	r^2	0.584844109472975	0.5274833999725176	0.6341981255092223
SIGN	CASF 2016	Crystal	rmse	1.241406743204508	1.133001449713601	1.348464914843878
SIGN	CASF 2016	Crystal	pearsonr	0.8232068225656987	0.7821134118312949	0.8591520063171106
SIGN	CASF 2016	Crystal	r^2	0.6728846905134653	0.6078752838047096	0.7266754489639772
OnionNet-2	CASF 2016	Crystal	rmse	1.2582762546824489	1.1539298200315586	1.360972831819263
OnionNet-2	CASF 2016	Crystal	pearsonr	0.8240567920391129	0.7857532209898613	0.8571734447212916
OnionNet-2	CASF 2016	Crystal	r^2	0.6639339199747878	0.604428023934074	0.7146003489241027
BothBias	2019 Holdout	Crystal	rmse	1.324675924920815	1.2721263774675209	1.3763101760271543
BothBias	2019 Holdout	Crystal	pearsonr	0.6697988440298042	0.6393230225422301	0.6984880610964855
BothBias	2019 Holdout	Crystal	r^2	0.4461578197549867	0.4047589997218561	0.4846943020013452
LigandBias	2019 Holdout	Crystal	rmse	1.4482328628820658	1.3942786125292808	1.499873368328871
LigandBias	2019 Holdout	Crystal	pearsonr	0.5889330771919546	0.5559293825353125	0.6212588276163529
LigandBias	2019 Holdout	Crystal	r^2	0.3380220284838192	0.293273346664356	0.3807242145339211
ProteinBias	2019 Holdout	Crystal	rmse	1.4385413137211691	1.386329180535684	1.490879892715863
ProteinBias	2019 Holdout	Crystal	pearsonr	0.5896280463405341	0.5554800408102114	0.6220879472069342
ProteinBias	2019 Holdout	Crystal	r^2	0.3468522735403554	0.3071256743656228	0.3844164570780505
Smina	2019 Holdout	Crystal	rmse	2.4873630434479685	2.375719888760921	2.6022971923720184
Smina	2019 Holdout	Crystal	pearsonr	0.3558899715723744	0.3144468834529125	0.3968496762464698
Smina	2019 Holdout	Crystal	r^2	-0.952743029874195	-1.1814435966703891	-0.7526806003484079
RFScore	2019 Holdout	Crystal	rmse	1.3623592731693608	1.309989026126832	1.414731995428329
RFScore	2019 Holdout	Crystal	pearsonr	0.6439661116830099	0.6130167109582544	0.6741743722056813
RFScore	2019 Holdout	Crystal	r^2	0.4141990847459579	0.3730607961770349	0.4535241299969573
Pafnucy	2019 Holdout	Crystal	rmse	1.4372193474791604	1.3806694145787133	1.4937904492768863
Pafnucy	2019 Holdout	Crystal	pearsonr	0.601308463612921	0.5652623938889827	0.6358332156549408
Pafnucy	2019 Holdout	Crystal	r^2	0.3480521591506368	0.2963815255587211	0.3961763916831533
PointVS	2019 Holdout	Crystal	rmse	1.3347807521429842	1.2865492432737426	1.3823514916246222
PointVS	2019 Holdout	Crystal	pearsonr	0.6621171537572306	0.6312919532655845	0.691602165198654
PointVS	2019 Holdout	Crystal	r^2	0.4376760094828537	0.3949221825821231	0.4778366679104065
SIGN	2019 Holdout	Crystal	rmse	1.3619179508040933	1.3075244127236627	1.4168649568870246
SIGN	2019 Holdout	Crystal	pearsonr	0.6585802479728244	0.6271242467116342	0.6883607598508316
SIGN	2019 Holdout	Crystal	r^2	0.4145785596844635	0.3630627648269782	0.4611622045989386
OnionNet-2	2019 Holdout	Crystal	rmse	1.2760325025149466	1.223556852052586	1.3265422202106818
OnionNet-2	2019 Holdout	Crystal	pearsonr	0.700153064374339	0.6718289465595185	0.7268578048714109
OnionNet-2	2019 Holdout	Crystal	r^2	0.4860862769270376	0.4433805998838195	0.5257093996545944
BothBias	0 Ligand Bias	Crystal	rmse	1.6761339747743649	1.5503979865407242	1.8053699228876856
BothBias	0 Ligand Bias	Crystal	pearsonr	0.272460995098075	0.157773404028359	0.3833072488427248
BothBias	0 Ligand Bias	Crystal	r^2	-0.0975239813239388	-0.2592757610995509	0.0428456957226009
LigandBias	0 Ligand Bias	Crystal	rmse	1.932653263462696	1.7919892814279816	2.072882719625406
LigandBias	0 Ligand Bias	Crystal	pearsonr	0.0830103260680185	-0.027860038927733	0.1955848619175286
LigandBias	0 Ligand Bias	Crystal	r^2	-0.4591651511319188	-0.6985844045869016	-0.2636083625959084
ProteinBias	0 Ligand Bias	Crystal	rmse	1.5066828202232347	1.3710209791737369	1.6439575133601818
ProteinBias	0 Ligand Bias	Crystal	pearsonr	0.40955340186767	0.311688913011209	0.5019294802002917
ProteinBias	0 Ligand Bias	Crystal	r^2	0.1131702928713922	-0.000494509163481	0.2178385191580441
Smina	0 Ligand Bias	Crystal	rmse	2.911271682702325	2.671085363392652	3.14886326378662
Smina	0 Ligand Bias	Crystal	pearsonr	0.1196450552023844	0.025383150451374	0.2098746248129115
Smina	0 Ligand Bias	Crystal	r^2	-2.311021740246819	-3.119599502568952	-1.692229042670409
RFScore	0 Ligand Bias	Crystal	rmse	1.7018541401160494	1.5686265725841044	1.833128542767319
RFScore	0 Ligand Bias	Crystal	pearsonr	0.2409349278071365	0.1393020058479701	0.3428432477476875
RFScore	0 Ligand Bias	Crystal	r^2	-0.1314652782806955	-0.284575076998871	0.0007587110671583
Pafnucy	0 Ligand Bias	Crystal	rmse	1.7292594096877736	1.605844641320913	1.856585903875244
Pafnucy	0 Ligand Bias	Crystal	pearsonr	0.1701572772667638	0.0638225548509334	0.2745620513649146
Pafnucy	0 Ligand Bias	Crystal	r^2	-0.168199067477436	-0.3229978565989946	-0.036040814572561
PointVS	0 Ligand Bias	Crystal	rmse	1.6514043844848816	1.5241144245271343	1.77845794730563
PointVS	0 Ligand Bias	Crystal	pearsonr	0.2846895245238544	0.1843394528145618	0.3814201728070412
PointVS	0 Ligand Bias	Crystal	r^2	-0.0653772698767387	-0.2116787118108252	0.0586574713801536
SIGN	0 Ligand Bias	Crystal	rmse	1.7322252428703628	1.5915274568304254	1.8734611313276632
SIGN	0 Ligand Bias	Crystal	pearsonr	0.2697178879445767	0.1665402711122391	0.3722377372988115
SIGN	0 Ligand Bias	Crystal	r^2	-0.1722096356162885	-0.3500602648772979	-0.0165559238029925
OnionNet-2	0 Ligand Bias	Crystal	rmse	1.6355116384679704	1.4898948756731254	1.7818476928099445
OnionNet-2	0 Ligand Bias	Crystal	pearsonr	0.3454144353256853	0.2404464787570323	0.4455037767322333
OnionNet-2	0 Ligand Bias	Crystal	r^2	-0.0449700374177077	-0.2084097737429013	0.0945595045204541
BothBias	Peptides Holdout	Crystal	rmse	1.651256021104304	1.6100591570824243	1.6921341657946158
BothBias	Peptides Holdout	Crystal	pearsonr	0.3464435485407974	0.3092381336602144	0.382194140452063
BothBias	Peptides Holdout	Crystal	r^2	-0.1391580996325263	-0.2025635803203482	-0.0831917879405512
LigandBias	Peptides Holdout	Crystal	rmse	1.808491632908304	1.7681790787431029	1.849561836607824
LigandBias	Peptides Holdout	Crystal	pearsonr	0.2344855245536221	0.194108376847197	0.2728378635616892
LigandBias	Peptides Holdout	Crystal	r^2	-0.3664324956657765	-0.4418581346958047	-0.3000060679426997
ProteinBias	Peptides Holdout	Crystal	rmse	1.501548608481117	1.4563232483043376	1.5461762811563935
ProteinBias	Peptides Holdout	Crystal	pearsonr	0.3202058229796176	0.2835714219827359	0.3557834630031004
ProteinBias	Peptides Holdout	Crystal	r^2	0.0580367365273165	0.0158328916728614	0.0970837006552391
Smina	Peptides Holdout	Crystal	rmse	2.8158294002028774	2.718756159983837	2.920839967275662
Smina	Peptides Holdout	Crystal	pearsonr	0.1852525610238622	0.1444649197919729	0.2256781866746793
Smina	Peptides Holdout	Crystal	r^2	-2.3125912638827217	-2.6089459748096098	-2.0627009108532826
RFScore	Peptides Holdout	Crystal	rmse	1.7340959897821	1.6930461667413284	1.775229645004658
RFScore	Peptides Holdout	Crystal	pearsonr	0.3265081792010743	0.2922299212035134	0.3592118785567174
RFScore	Peptides Holdout	Crystal	r^2	-0.2563233793115609	-0.3283526893057717	-0.1914744427441043
Pafnucy	Peptides Holdout	Crystal	rmse	1.7668096887050655	1.7244687516688495	1.808891290602595
Pafnucy	Peptides Holdout	Crystal	pearsonr	0.3697182957460406	0.3348700067415247	0.4038073966417385
Pafnucy	Peptides Holdout	Crystal	r^2	-0.3041715387436454	-0.3798971786773651	-0.2341381022187584
PointVS	Peptides Holdout	Crystal	rmse	1.5738995096692534	1.532764730016555	1.6161105090182917
PointVS	Peptides Holdout	Crystal	pearsonr	0.3689642284818341	0.3320778893217599	0.4044374841106699
PointVS	Peptides Holdout	Crystal	r^2	-0.0349257055611949	-0.0937758416027511	0.0179336657813935
SIGN	Peptides Holdout	Crystal	rmse	1.573394565167104	1.5264845457506513	1.6210474751022426
SIGN	Peptides Holdout	Crystal	pearsonr	0.343286077339983	0.3059593603675392	0.3791105215786866
SIGN	Peptides Holdout	Crystal	r^2	-0.0342617493157604	-0.0996109711828092	0.024138200454064
OnionNet-2	Peptides Holdout	Crystal	rmse	1.5079772024477427	1.4650523020561863	1.5507135995572032
OnionNet-2	Peptides Holdout	Crystal	pearsonr	0.3630004036596262	0.3267422261960539	0.3980783296203916
OnionNet-2	Peptides Holdout	Crystal	r^2	0.0499537986180106	0.0027686494619246	0.0929176634329408
BothBias	CAII	Crystal	rmse	1.6829846583767432	1.5798276836210372	1.7871555376806525
BothBias	CAII	Crystal	pearsonr	0.5655742221247362	0.4953331465903468	0.6288739147741886
BothBias	CAII	Crystal	r^2	0.0716744388382633	-0.089559829887623	0.19607422145443
LigandBias	CAII	Crystal	rmse	1.9406164673662631	1.8335194478144847	2.046989068879097
LigandBias	CAII	Crystal	pearsonr	0.5107828595331149	0.4346098047698533	0.5790422406760058
LigandBias	CAII	Crystal	r^2	-0.2342962776546087	-0.4652484572327124	-0.0551655102865139
ProteinBias	CAII	Crystal	rmse	1.7285677823546282	1.6133990196029286	1.8407725009239613
ProteinBias	CAII	Crystal	pearsonr	0.2514985661473491	0.1651059906095007	0.3440854615797081
ProteinBias	CAII	Crystal	r^2	0.0207066102252705	-0.0633838694643791	0.0822161730253708
Smina	CAII	Crystal	rmse	3.0669785379117527	2.9140352840790897	3.2195074240092345
Smina	CAII	Crystal	pearsonr	0.3872755422716428	0.3026742109889369	0.4730764936901746
Smina	CAII	Crystal	r^2	-2.082914414838744	-2.776763871741029	-1.576040722384223
RFScore	CAII	Crystal	rmse	1.624060207497374	1.525086153456396	1.7248140215508536
RFScore	CAII	Crystal	pearsonr	0.6485639830161499	0.5753438052316048	0.7137232602741801
RFScore	CAII	Crystal	r^2	0.1355413077856001	-0.0129439930280533	0.2472284062801797
Pafnucy	CAII	Crystal	rmse	1.7976723824616674	1.694947929085196	1.900084861625496
Pafnucy	CAII	Crystal	pearsonr	0.4940917749162705	0.4168749152203603	0.5613573778089544
Pafnucy	CAII	Crystal	r^2	-0.0591588209426552	-0.2677232713940198	0.0956329970145574
PointVS	CAII	Crystal	rmse	1.8734549747599567	1.7674974548873938	1.9779143227346647
PointVS	CAII	Crystal	pearsonr	0.5671938137352239	0.4924223665548397	0.6359159348896806
PointVS	CAII	Crystal	r^2	-0.1503407766449216	-0.3739072613300996	0.0173179023393688
SIGN	CAII	Crystal	rmse	1.495186903302112	1.3918175326024833	1.5988150488372044
SIGN	CAII	Crystal	pearsonr	0.6267579528754976	0.5526834375513838	0.692335616447213
SIGN	CAII	Crystal	r^2	0.2672919549894444	0.1354904971822124	0.3710718590420081
OnionNet-2	CAII	Crystal	rmse	1.391155757911681	1.2779020862620598	1.512725927595237
OnionNet-2	CAII	Crystal	pearsonr	0.6388031978389951	0.5608173904855434	0.7070448053637325
OnionNet-2	CAII	Crystal	r^2	0.3657046759661353	0.2523368095972518	0.4541561637413738
BothBias	BSEC2	Crystal	rmse	1.0660087791324615	0.9436470699639182	1.187398138770493
BothBias	BSEC2	Crystal	pearsonr	0.7869035840360331	0.6986795748130341	0.8492236146263252
BothBias	BSEC2	Crystal	r^2	0.5439783489735937	0.4306964598094476	0.6267032117828428
LigandBias	BSEC2	Crystal	rmse	1.115056326714048	0.9814906763245936	1.246015484127842
LigandBias	BSEC2	Crystal	pearsonr	0.7849894703742191	0.6869973956765805	0.8546310138268122
LigandBias	BSEC2	Crystal	r^2	0.5010494424093079	0.3914502359283471	0.582150294568628
ProteinBias	BSEC2	Crystal	rmse	1.3976280666655188	1.258129779699759	1.527405173798025
ProteinBias	BSEC2	Crystal	pearsonr	0.5712775878836327	0.4443711550616413	0.678162022338693
ProteinBias	BSEC2	Crystal	r^2	0.2161244351244977	-0.0355466121382828	0.3792671324326648
Smina	BSEC2	Crystal	rmse	1.1665041397908362	1.0370792146788987	1.2925521090220282
Smina	BSEC2	Crystal	pearsonr	0.7263181010809444	0.6247275990725374	0.8018021227165983
Smina	BSEC2	Crystal	r^2	0.4539448986560686	0.2127370409504058	0.605206359103992
RFScore	BSEC2	Crystal	rmse	1.0869586361345156	0.9646081987359836	1.206859117416476
RFScore	BSEC2	Crystal	pearsonr	0.7527816007242213	0.6557148962472178	0.8239246670850947
RFScore	BSEC2	Crystal	r^2	0.5258781887294174	0.4067349172327416	0.6127786490537473
Pafnucy	BSEC2	Crystal	rmse	1.3632980217506383	1.2057339095186563	1.5201669541722294
Pafnucy	BSEC2	Crystal	pearsonr	0.5778752780122294	0.4411048352527654	0.6888086534393768
Pafnucy	BSEC2	Crystal	r^2	0.2541602786442346	0.0550173606069148	0.4030204065092078
PointVS	BSEC2	Crystal	rmse	1.044355388638263	0.9224334199360928	1.1641850681753425
PointVS	BSEC2	Crystal	pearsonr	0.765627520998307	0.6721851419366861	0.8337716270195727
PointVS	BSEC2	Crystal	r^2	0.5623161481454917	0.4418834706706157	0.6465682093973085
SIGN	BSEC2	Crystal	rmse	0.9059777361635288	0.8076659232811436	1.0037129788278332
SIGN	BSEC2	Crystal	pearsonr	0.8285991677269046	0.7590187609013125	0.8780966058309059
SIGN	BSEC2	Crystal	r^2	0.6706187020385486	0.546890118715313	0.7538554209034519
OnionNet-2	BSEC2	Crystal	rmse	1.0677710736192705	0.9651760019729034	1.1692304946444216
OnionNet-2	BSEC2	Crystal	pearsonr	0.7658593150851317	0.6685505087822474	0.8320787817082931
OnionNet-2	BSEC2	Crystal	r^2	0.5424693394083098	0.3940787868209584	0.6378910333485195
BothBias	HIVPR	Crystal	rmse	1.86061291016829	1.755656942065625	1.961102969033204
BothBias	HIVPR	Crystal	pearsonr	0.5799958979721386	0.509822356638847	0.6426708765976004
BothBias	HIVPR	Crystal	r^2	-0.0999672388654013	-0.2567935512080412	0.0281890931458501
LigandBias	HIVPR	Crystal	rmse	1.973624188615541	1.862911736591576	2.0801918842420672
LigandBias	HIVPR	Crystal	pearsonr	0.484122143687305	0.4067063722179024	0.5539649912020482
LigandBias	HIVPR	Crystal	r^2	-0.2376464735510921	-0.4195256044049177	-0.0916654057377068
ProteinBias	HIVPR	Crystal	rmse	2.6583621740490138	2.52759966319162	2.786704192822985
ProteinBias	HIVPR	Crystal	pearsonr	0.1786503501484212	0.0589390856620095	0.2838680657816318
ProteinBias	HIVPR	Crystal	r^2	-1.245411733636264	-1.580510833670155	-0.9731969949572256
Smina	HIVPR	Crystal	rmse	2.8600761874127816	2.703840790138341	3.012068465515141
Smina	HIVPR	Crystal	pearsonr	0.1829686607826568	0.0837880048829115	0.2727423705403085
Smina	HIVPR	Crystal	r^2	-1.599099433496595	-2.0176393570270914	-1.2645028724209175
RFScore	HIVPR	Crystal	rmse	2.210565643908602	2.0937817086044954	2.326881830074746
RFScore	HIVPR	Crystal	pearsonr	0.4390518285439058	0.3582446334324686	0.5104089245111446
RFScore	HIVPR	Crystal	r^2	-0.5526534133734959	-0.7789745817382085	-0.3709986205388565
Pafnucy	HIVPR	Crystal	rmse	1.819338791707384	1.7120006980245317	1.924239369847221
Pafnucy	HIVPR	Crystal	pearsonr	0.2872557533666633	0.1757248827099339	0.3858393088176647
Pafnucy	HIVPR	Crystal	r^2	-0.0517072057727896	-0.1586213647471328	0.0372737219082559
PointVS	HIVPR	Crystal	rmse	1.988886955894084	1.87767792007293	2.09974114928313
PointVS	HIVPR	Crystal	pearsonr	0.4030869073542831	0.3092254403401231	0.4832706946438512
PointVS	HIVPR	Crystal	r^2	-0.2568628487313471	-0.4272976170123565	-0.1196874520093104
SIGN	HIVPR	Crystal	rmse	1.654327874254435	1.5595123552673429	1.747068580618319
SIGN	HIVPR	Crystal	pearsonr	0.5015167127759416	0.4271273380720151	0.567438445357748
SIGN	HIVPR	Crystal	r^2	0.1304173822158429	0.0369805271183279	0.2090277986690537
OnionNet-2	HIVPR	Crystal	rmse	1.771453240882077	1.6726168117688052	1.8680688880337093
OnionNet-2	HIVPR	Crystal	pearsonr	0.5344991372485471	0.4698974777393152	0.5930734741835751
OnionNet-2	HIVPR	Crystal	r^2	0.0029267228158224	-0.1189451898028055	0.0982622248689163
BothBias	HCRNAP	Crystal	rmse	1.125129433118642	0.9599554338845588	1.2900593725886114
BothBias	HCRNAP	Crystal	pearsonr	0.7248791881180332	0.5855502567280136	0.8176448586478988
BothBias	HCRNAP	Crystal	r^2	0.481861986477448	0.3114540668765542	0.5945408935442419
LigandBias	HCRNAP	Crystal	rmse	1.0630761259708332	0.907822687143806	1.2157801506184829
LigandBias	HCRNAP	Crystal	pearsonr	0.7651058588585481	0.6409730950756667	0.845916608856721
LigandBias	HCRNAP	Crystal	r^2	0.537438785958188	0.3810311817419586	0.641177978883822
ProteinBias	HCRNAP	Crystal	rmse	1.4438768427387096	1.2134142717707388	1.6715497966431283
ProteinBias	HCRNAP	Crystal	pearsonr	0.3928887531526257	0.1683547657131146	0.5877254351789994
ProteinBias	HCRNAP	Crystal	r^2	0.1467018849849235	-0.0620396183068352	0.27516750982561
Smina	HCRNAP	Crystal	rmse	1.476755591497943	1.135568894797584	1.8420952331268807
Smina	HCRNAP	Crystal	pearsonr	0.6334904543708009	0.4533201149994139	0.7762560414136868
Smina	HCRNAP	Crystal	r^2	0.107398254382296	-0.5934128369819625	0.502888013743506
RFScore	HCRNAP	Crystal	rmse	1.1851242783928866	1.0435286978715483	1.3220169548962712
RFScore	HCRNAP	Crystal	pearsonr	0.6546786764660206	0.4882172495279323	0.7674961907409795
RFScore	HCRNAP	Crystal	r^2	0.425131814744961	0.2149879430946273	0.5546649319053084
Pafnucy	HCRNAP	Crystal	rmse	1.2025870251092008	1.0313097233419612	1.3714363010971031
Pafnucy	HCRNAP	Crystal	pearsonr	0.6696390994833533	0.5351320721140579	0.7697727515602016
Pafnucy	HCRNAP	Crystal	r^2	0.4080656924150473	0.1402384898115622	0.578642943168807
PointVS	HCRNAP	Crystal	rmse	1.0742872139321114	0.9592074328911832	1.1910074742010603
PointVS	HCRNAP	Crystal	pearsonr	0.738198628067738	0.613170367222526	0.8223324534115316
PointVS	HCRNAP	Crystal	r^2	0.5276310988977814	0.3200392693531306	0.6535397802682154
SIGN	HCRNAP	Crystal	rmse	1.044462044346074	0.891446025895992	1.1952836722178612
SIGN	HCRNAP	Crystal	pearsonr	0.7441286378341706	0.6210364860307407	0.8305350656860734
SIGN	HCRNAP	Crystal	r^2	0.5534955416651643	0.3624770206227038	0.6772164039561182
OnionNet-2	HCRNAP	Crystal	rmse	1.387251473034573	1.2193849447175424	1.555951127792789
OnionNet-2	HCRNAP	Crystal	pearsonr	0.5158004204037582	0.3608271455730428	0.6382855688640171
OnionNet-2	HCRNAP	Crystal	r^2	0.2123180868354929	-0.086230010257592	0.3847282634256916
BothBias	CDK2	Crystal	rmse	1.2194781254143312	1.108748637027296	1.3300527892533456
[truncated: 188 more rows]
